# Supplementary material for: Humans and other commonly used model organisms are resistant to cycloheximide-mediated biases in ribosome profiling experiments
Source: Nat Commun. 2021 Aug 24;12:5094. doi: 10.1038/s41467-021-25411-y (PMC8384890; doi:10.1038/s41467-021-25411-y)
Supplement: Supplementary file 4 — Supplementary Data 1 [file 41467_2021_25411_MOESM4_ESM.xlsx]

## Sheet: res - - vs - + long
GeneID	baseMean	log2FoldChange	lfcSE	stat	pvalue	padj
ENST00000000233|ARF5	1367.76	-0.0324066	0.0946111	-0.342524	0.731956	0.998448
ENST00000000412|M6PR	804.839	-0.124671	0.135759	-0.91833	0.358446	0.996558
ENST00000000442|ESRRA	227.511	-0.239945	0.232931	-1.03011	0.302958	0.994052
ENST00000001008|FKBP4	10721.1	-0.275904	0.165123	-1.6709	0.0947418	0.994052
ENST00000001146|CYP26B1	34.7372	0.260458	0.320902	0.811644	0.416996	0.996558
ENST00000002125|NDUFAF7	263.508	0.155087	0.162702	0.953199	0.340489	0.996558
ENST00000002165|FUCA2	738.354	0.158621	0.105516	1.5033	0.132762	0.994052
ENST00000002501|DBNDD1	58.1101	-0.427727	0.333618	-1.28209	0.199813	0.994052
ENST00000002829|SEMA3F	52.7141	0.0132205	0.296076	0.0446524	0.964384	0.999758
ENST00000003100|CYP51A1	3097.93	0.143965	0.0889638	1.61824	0.105611	0.994052
ENST00000003302|USP28	759.738	0.144933	0.160716	0.901797	0.367165	0.996558
ENST00000003583|STPG1	159.753	-0.148907	0.176471	-0.843806	0.398778	0.996558
ENST00000005178|PDK4	16.0511	0.333606	0.514496	0.648413	0.516718	0.996558
ENST00000005226|USH1C	91.7015	0.229751	0.222379	1.03315	0.301533	0.994052
ENST00000005257|RALA	718.862	-0.0755522	0.127989	-0.590301	0.554989	0.996635
ENST00000005259|BCAP29	560.321	0.216915	0.21152	1.0255	0.305125	0.994052
ENST00000005260|BAIAP2L1	798.182	0.186545	0.17327	1.07662	0.281651	0.994052
ENST00000005286|TMEM132A	387.18	-0.0729646	0.188493	-0.387095	0.698686	0.998448
ENST00000005340|DVL2	1079.91	-0.143027	0.149721	-0.955295	0.339429	0.996558
ENST00000005386|RPAP3	2721.85	0.0799868	0.196086	0.407917	0.683334	0.998448
ENST00000005558|IFRD1	503.733	0.1151	0.276521	0.416243	0.677232	0.998448
ENST00000006015|HOXA11	337.027	-0.0161554	0.202447	-0.0798005	0.936396	0.998664
ENST00000006053|CX3CL1	1.2616	0.156431	1.94096	0.0805948	0.935764	0.998664
ENST00000006658|SPATA20	69.5434	0.158095	0.210297	0.751771	0.452189	0.996558
ENST00000007264|RPUSD1	260.618	-0.238979	0.362972	-0.658396	0.510284	0.996558
ENST00000007390|TSR3	372.386	-0.105673	0.228366	-0.462736	0.643554	0.998448
ENST00000007516|NDUFAB1	3190.87	-0.205891	0.118558	-1.73663	0.082452	0.994052
ENST00000007699|YBX2	9.15358	-0.0411411	0.569986	-0.0721791	0.942459	0.998681
ENST00000007969|LRRC23	6.85089	0.813045	0.667052	1.21886	0.222896	0.994052
ENST00000008527|CRY1	457.028	-0.0487767	0.172349	-0.283011	0.777169	0.998448
ENST00000009041|STARD3NL	316.986	0.0906656	0.170407	0.532053	0.594689	0.99816
ENST00000009589|RPS20	11700.7	0.0039859	0.138864	0.0287037	0.977101	0.999758
ENST00000010404|MGST1	928.004	-0.033394	0.11133	-0.299954	0.764212	0.998448
ENST00000011473|SYPL1	1544.57	0.0368591	0.0897428	0.41072	0.681278	0.998448
ENST00000011619|RANBP9	1169.68	-0.0685206	0.103229	-0.663771	0.506837	0.996558
ENST00000012049|QPCTL	218.163	0.095184	0.248932	0.38237	0.702187	0.998448
ENST00000012443|PPP5C	2731.88	-0.14086	0.143431	-0.982074	0.326063	0.994052
ENST00000013125|MAP4K5	903.829	0.149983	0.194684	0.770393	0.441067	0.996558
ENST00000014914|GPRC5A	28.8705	0.439408	0.320237	1.37213	0.170022	0.994052
ENST00000014930|HEBP1	558.681	0.00719087	0.1178	0.061043	0.951325	0.999448
ENST00000016171|COX15	1104.72	0.0898078	0.0919853	0.976328	0.328902	0.994052
ENST00000017003|XYLT2	95.8748	-0.4592	0.390606	-1.17561	0.239751	0.994052
ENST00000022615|VDAC3	4115.76	-0.131637	0.116162	-1.13322	0.257121	0.994052
ENST00000024061|SLC45A4	48.2437	-0.0146175	0.391953	-0.0372939	0.970251	0.999758
ENST00000025008|RB1CC1	841.384	0.366555	0.252641	1.4509	0.146809	0.994052
ENST00000025301|AKAP11	2125.28	0.171457	0.197492	0.868175	0.385299	0.996558
ENST00000026218|PIGQ	233.037	0.076059	0.204252	0.372379	0.709611	0.998448
ENST00000029410|B4GALT7	114.789	-0.156111	0.310432	-0.502885	0.615045	0.998448
ENST00000033079|FAM13B	205.768	0.0291802	0.216105	0.135028	0.89259	0.998664
ENST00000035307|CHPF2	191.493	0.167599	0.268019	0.625324	0.531759	0.996635
ENST00000035383|LRRC7	3.55753	0.377694	1.03737	0.364088	0.715792	0.998448
ENST00000037243|GABARAPL2	2271.19	-0.128372	0.10055	-1.2767	0.201708	0.994052
ENST00000037869|FAM136A	1250.9	-0.235928	0.145658	-1.61974	0.105288	0.994052
ENST00000038176|NSMAF	272.206	0.243927	0.141187	1.72769	0.0840438	0.994052
ENST00000039989|TTC17	611.514	0.179251	0.211194	0.848748	0.396021	0.996558
ENST00000040584|HOXC8	142.743	0.199678	0.181788	1.09842	0.272023	0.994052
ENST00000040663|MRI1	816.648	-0.278361	0.317689	-0.876208	0.380917	0.996558
ENST00000040738|BOD1L1	2178.79	0.0575265	0.192168	0.299355	0.764669	0.998448
ENST00000040877|TARBP1	806.827	0.443874	0.136439	3.25328	0.00114079	0.504385
ENST00000042381|FAM65A	345.143	-0.0043134	0.187924	-0.022953	0.981688	0.999758
ENST00000043402|RTN4R	33.7987	-0.0522419	0.32989	-0.158362	0.874172	0.998664
ENST00000046640|CTNS	278.056	-0.122387	0.215498	-0.567927	0.570084	0.996835
ENST00000052569|GOPC	869.565	0.0225006	0.105463	0.21335	0.831054	0.998448
ENST00000053468|MRPS10	1066.6	0.0178097	0.105248	0.169217	0.865626	0.998664
ENST00000053867|GRN	3331.44	-0.0755378	0.125289	-0.60291	0.546568	0.996635
ENST00000054666|VAMP3	573.924	-0.134342	0.150599	-0.892046	0.372368	0.996558
ENST00000054950|RCN1	2550.26	0.0854203	0.168821	0.505983	0.612869	0.998448
ENST00000055077|RFC2	2176.77	-0.068915	0.118022	-0.583917	0.559276	0.996635
ENST00000055335|PPP1R3F	45.2181	0.261108	0.325909	0.801169	0.423034	0.996558
ENST00000055682|KIAA2022	35.2262	-0.0494902	0.337352	-0.146702	0.883367	0.998664
ENST00000056233|NFE2L3	277.401	0.26102	0.156594	1.66686	0.0955424	0.994052
ENST00000060969|SIKE1	763.97	0.00719562	0.0952145	0.0755728	0.939759	0.998664
ENST00000061240|TLL1	42.6385	0.0321438	0.317738	0.101164	0.91942	0.998664
ENST00000064780|RELT	94.9842	0.116171	0.249451	0.465708	0.641425	0.998448
ENST00000066544|CDC27	3192.36	0.0244109	0.169621	0.143915	0.885568	0.998664
ENST00000072516|IL1RAP	110.348	-0.137748	0.178942	-0.769793	0.441423	0.996558
ENST00000072644|YIPF1	305.802	-0.126568	0.16735	-0.756304	0.449467	0.996558
ENST00000072869|ADCK2	229.741	0.0632145	0.195175	0.323887	0.746024	0.998448
ENST00000075120|SLC2A3	29.9554	0.236073	0.312834	0.754626	0.450473	0.996558
ENST00000075503|STYK1	4.24685	-0.0998073	0.850061	-0.117412	0.906534	0.998664
ENST00000078429|GNA11	555.281	0.0555102	0.186784	0.297189	0.766323	0.998448
ENST00000078527|PIGV	53.4653	0.00131443	0.251385	0.00522878	0.995828	0.999875
ENST00000080059|HDAC7	153.996	-0.154555	0.304591	-0.507416	0.611863	0.998448
ENST00000081029|MRPS35	1803.32	0.0183843	0.0863061	0.213013	0.831317	0.998448
ENST00000083182|APPBP2	948.257	0.148835	0.121725	1.22272	0.221437	0.994052
ENST00000084798|CA11	59.2631	-0.124848	0.255068	-0.48947	0.624509	0.998448
ENST00000085068|ISOC2	445.171	-0.127916	0.313254	-0.408346	0.68302	0.998448
ENST00000155674|CECR5	878.942	-0.00859843	0.204854	-0.0419735	0.96652	0.999758
ENST00000155840|KCNQ1	6.80925	0.533449	0.65196	0.818223	0.41323	0.996558
ENST00000155926|TRIB2	33.256	-0.0801497	0.315917	-0.253705	0.799724	0.998448
ENST00000156084|OTUD5	1376.69	-0.25403	0.115401	-2.20127	0.0277168	0.994052
ENST00000156109|GPKOW	939.905	-0.156802	0.128484	-1.2204	0.222312	0.994052
ENST00000156471|AQR	1339.66	0.285135	0.172694	1.65111	0.0987168	0.994052
ENST00000157600|LMCD1	42.397	-0.00868784	0.282616	-0.0307408	0.975476	0.999758
ENST00000157812|PSMC4	2454.25	-0.0149628	0.148987	-0.10043	0.920003	0.998664
ENST00000158762|ACAP1	2.59983	-0.80497	1.01566	-0.792561	0.428034	0.996558
ENST00000158771|DERL2	433.87	0.0226571	0.137598	0.164661	0.869211	0.998664
ENST00000159087|ANO8	78.1022	0.285201	0.24361	1.17073	0.241707	0.994052
ENST00000159111|KDM4B	709.07	0.0209198	0.121648	0.171971	0.86346	0.998664
ENST00000160262|ICAM3	32.65	-0.783314	0.536549	-1.45991	0.144314	0.994052
ENST00000160298|CAMSAP3	248.336	-0.0346679	0.241646	-0.143465	0.885923	0.998664
ENST00000160373|CTTNBP2	139.807	-0.203003	0.17802	-1.14033	0.254147	0.994052
ENST00000160382|ACTL6B	4.22479	-0.74237	0.752089	-0.987077	0.323605	0.994052
ENST00000160827|KIF22	2453.77	-0.0483209	0.122127	-0.395661	0.692355	0.998448
ENST00000161863|YTHDC2	1282.6	0.300598	0.156421	1.92172	0.0546407	0.994052
ENST00000162044|TMEM161A	952.927	0.0666587	0.189663	0.351459	0.725244	0.998448
ENST00000162330|BCAR1	734.141	-0.389846	0.27874	-1.3986	0.161932	0.994052
ENST00000162391|FOXJ2	215.481	-0.238208	0.149814	-1.59003	0.111828	0.994052
ENST00000162749|TNFRSF1A	250.552	-0.131428	0.162848	-0.807058	0.419633	0.996558
ENST00000163416|GOLGA5	691.513	-0.0653884	0.181679	-0.359911	0.718914	0.998448
ENST00000164024|CELSR3	370.144	0.135388	0.160749	0.842233	0.399658	0.996558
ENST00000164133|PPP2R5B	61.8013	0.0220829	0.250917	0.0880088	0.92987	0.998664
ENST00000164139|PYGM	1.14264	0.339902	1.52097	0.223478	0.823164	0.998448
ENST00000164227|BCL3	10.3087	0.247777	0.535702	0.462527	0.643703	0.998448
ENST00000164305|PIGB	44.8853	0.126477	0.254021	0.4979	0.618554	0.998448
ENST00000164640|PDZD4	35.7897	0.20881	0.343312	0.608223	0.54304	0.996635
ENST00000165698|REEP1	119.936	-0.0999013	0.226178	-0.441694	0.658711	0.998448
ENST00000166139|FSTL3	11.8807	0.0949796	0.585943	0.162097	0.871229	0.998664
ENST00000166244|EPHA8	50.2137	-0.123367	0.311485	-0.396061	0.69206	0.998448
ENST00000166345|TRIP13	1565.03	-0.114591	0.0839396	-1.36516	0.172202	0.994052
ENST00000167106|VASH1	49.5606	0.0955964	0.348959	0.273947	0.784125	0.998448
ENST00000168216|HSD17B10	2492.34	-0.271468	0.185242	-1.46547	0.142792	0.994052
ENST00000168977|NMRK2	1.39867	-0.899262	1.44557	-0.622079	0.53389	0.996635
ENST00000169298|ST6GAL1	51.1446	0.0745454	0.274338	0.271729	0.785831	0.998448
ENST00000169551|TIMM21	290.944	0.00949886	0.156315	0.0607676	0.951544	0.999448
ENST00000170168|REXO1	261.628	-0.15177	0.229388	-0.661629	0.508209	0.996558
ENST00000170447|MKRN2	1638.72	-0.219781	0.0943577	-2.32923	0.0198468	0.994052
ENST00000170564|GPATCH1	273.875	0.22143	0.171252	1.29301	0.196008	0.994052
ENST00000171111|KEAP1	604.378	-0.197015	0.266082	-0.74043	0.459039	0.996558
ENST00000171887|TNS1	35.3308	-0.290847	0.336882	-0.863348	0.387946	0.996558
ENST00000172229|NGFR	13.1325	0.423845	0.504747	0.839718	0.401066	0.996558
ENST00000173229|NTN1	289.035	0.129663	0.164348	0.788954	0.430139	0.996558
ENST00000173527|ISOC1	1078.79	-0.163472	0.147504	-1.10825	0.267753	0.994052
ENST00000173898|TRO	577.214	0.140142	0.123034	1.13905	0.254682	0.994052
ENST00000174618|MNT	181.415	-0.301628	0.259578	-1.16199	0.245239	0.994052
ENST00000174653|AP3M2	396.937	0.034825	0.133703	0.260465	0.794505	0.998448
ENST00000175091|LAPTM4A	2608.21	0.103917	0.0797286	1.30339	0.192442	0.994052
ENST00000175506|ASNS	9623.11	0.234601	0.467322	0.502012	0.615659	0.998448
ENST00000175756|PTPN18	147.046	-0.216121	0.151324	-1.4282	0.153233	0.994052
ENST00000176763|STK10	377.041	0.0403434	0.139302	0.289611	0.772114	0.998448
ENST00000177694|TBX21	2.95173	-0.161583	0.967999	-0.166925	0.867429	0.998664
ENST00000178638|CA12	60.4794	-0.235628	0.256368	-0.919101	0.358043	0.996558
ENST00000178640|MAP2K5	198.602	0.159154	0.19757	0.805556	0.420499	0.996558
ENST00000179259|TIGAR	604.979	0.310851	0.202371	1.53604	0.124528	0.994052
ENST00000180173|MTMR7	31.1491	0.23537	0.397637	0.591923	0.553902	0.996635
ENST00000181839|CDK13	1116.05	-0.000190283	0.12939	-0.00147061	0.998827	0.999959
ENST00000182527|TRAM2	97.962	-0.0311166	0.255119	-0.121969	0.902924	0.998664
ENST00000184266|NDUFB4	3419.07	-0.102795	0.0794096	-1.29449	0.195495	0.994052
ENST00000184956|HEATR6	655.286	0.133197	0.10186	1.30764	0.190994	0.994052
ENST00000185150|ERLEC1	257.199	0.321798	0.201629	1.59599	0.110492	0.994052
ENST00000186436|TMEM131	1599.3	0.101728	0.12891	0.789138	0.430031	0.996558
ENST00000187762|TMEM38A	32.2917	0.0231319	0.346378	0.0667822	0.946755	0.998681
ENST00000187879|ZNF222	25.5753	0.26673	0.347278	0.768058	0.442453	0.996558
ENST00000188312|ACTR6	745.123	0.0547505	0.181572	0.301536	0.763006	0.998448
ENST00000190165|DMRT3	12.8409	-1.25814	0.571853	-2.20011	0.0277992	0.994052
ENST00000190611|OSBPL6	521.749	0.0534015	0.148604	0.359356	0.719329	0.998448
ENST00000192788|UHRF1BP1	388.813	0.120119	0.238694	0.503235	0.614799	0.998448
ENST00000193322|OSTM1	255.748	0.161975	0.163248	0.9922	0.3211	0.994052
ENST00000193403|ACTN1	2949.83	-0.216009	0.165262	-1.30707	0.191189	0.994052
ENST00000194155|PCDHB2	9.60823	0.676359	0.576877	1.17245	0.241016	0.994052
ENST00000194214|HSPB11	940.442	0.178983	0.1462	1.22423	0.220866	0.994052
ENST00000194530|STRADB	239.077	0.147795	0.175675	0.8413	0.40018	0.996558
ENST00000196061|PLOD1	777.578	0.00266368	0.21144	0.0125978	0.989949	0.999758
ENST00000196169|TDRD3	494.401	0.0506595	0.22055	0.229696	0.818328	0.998448
ENST00000196371|OXCT1	953.594	0.0435647	0.159078	0.273857	0.784194	0.998448
ENST00000196489|ZNF416	42.2114	-0.0149395	0.261545	-0.0571203	0.954449	0.999757
ENST00000197268|FAM234B	874.179	-0.0641716	0.112166	-0.572113	0.567245	0.996835
ENST00000199320|DIMT1	990.3	-0.211427	0.112892	-1.87283	0.0610921	0.994052
ENST00000199389|EIF2AK1	1737.72	0.141773	0.110387	1.28433	0.199027	0.994052
ENST00000199448|EPDR1	52.4065	0.0357806	0.341508	0.104772	0.916557	0.998664
ENST00000199706|MRPL28	1858.18	-0.217844	0.216378	-1.00678	0.314043	0.994052
ENST00000199708|HBQ1	94.3674	-0.17801	0.329655	-0.539988	0.589205	0.998075
ENST00000199814|RBM22	2477.63	-0.0587778	0.102346	-0.574307	0.56576	0.996835
ENST00000200135|ZW10	1437.74	0.152719	0.129727	1.17724	0.239101	0.994052
ENST00000200453|PPP1R15A	42.0872	-0.0540274	0.300005	-0.180088	0.857083	0.998664
ENST00000200457|TRIP6	1122.06	-0.296664	0.23824	-1.24523	0.213047	0.994052
ENST00000200557|ADAM11	100.105	0.0522246	0.218561	0.238948	0.811146	0.998448
ENST00000200652|SLC22A4	6.8985	0.554712	0.658898	0.841879	0.399855	0.996558
ENST00000201015|PTHLH	4.14254	0.755394	0.905826	0.833928	0.404321	0.996558
ENST00000201031|TFAP2C	134.486	-0.00908313	0.25429	-0.0357195	0.971506	0.999758
ENST00000201586|SULT2B1	17.2776	0.251833	0.438246	0.574637	0.565537	0.996835
ENST00000201647|EPS8L1	16.7746	-0.153861	0.468619	-0.328328	0.742664	0.998448
ENST00000202017|PDRG1	452.058	-0.127455	0.106837	-1.19299	0.232872	0.994052
ENST00000202556|PPP1R13B	326.382	-0.159235	0.12872	-1.23706	0.216064	0.994052
ENST00000202677|RALGAPA2	339.244	0.289379	0.159305	1.81652	0.0692911	0.994052
ENST00000202773|RPL6	47993	-0.124648	0.0883647	-1.41061	0.158361	0.994052
ENST00000202816|ESF1	1765	0.0989605	0.242977	0.407284	0.683799	0.998448
ENST00000202831|SLC8B1	71.2198	-0.2419	0.282187	-0.857233	0.391316	0.996558
ENST00000202834|TMEM230	381.848	-0.160973	0.114915	-1.4008	0.161274	0.994052
ENST00000202967|SIRT4	21.7871	0.220891	0.393606	0.561198	0.574662	0.996835
ENST00000203001|TRMT6	903.686	0.100131	0.13487	0.742426	0.45783	0.996558
ENST00000203166|HAUS5	471.55	0.124729	0.10719	1.16363	0.244576	0.994052
ENST00000203407|UQCRC1	5125.67	0.0152021	0.134524	0.113007	0.910025	0.998664
ENST00000203556|GMIP	70.7736	0.0981017	0.209763	0.467678	0.640015	0.998448
ENST00000204517|TFAP4	657.165	-0.336314	0.247382	-1.3595	0.17399	0.994052
ENST00000204549|PDCD7	199.92	-0.314381	0.211676	-1.4852	0.137492	0.994052
ENST00000204566|SPG21	552.293	-0.0158521	0.109763	-0.144421	0.885168	0.998664
ENST00000204604|CHRD	37.999	0.799988	0.327006	2.4464	0.0144291	0.994052
ENST00000204679|GNPTG	87.5043	0.178204	0.195546	0.911314	0.36213	0.996558
ENST00000204726|GOLGA3	907.086	-0.26317	0.230574	-1.14137	0.253717	0.994052
ENST00000204961|EFNB1	195.174	0.087301	0.177403	0.492105	0.622645	0.998448
ENST00000205061|GLG1	4356.51	0.0942224	0.116543	0.808477	0.418816	0.996558
ENST00000205194|NAT14	173.401	-0.0847399	0.294223	-0.288013	0.773337	0.998448
ENST00000205214|AASDH	316.022	0.269265	0.226446	1.18909	0.234403	0.994052
ENST00000205402|DLD	4955.15	0.0620828	0.117276	0.529372	0.596548	0.998448
ENST00000205636|CMTM6	657.655	-0.12718	0.113984	-1.11577	0.26452	0.994052
ENST00000206020|SPAG7	951.142	-0.00512686	0.11423	-0.0448821	0.964201	0.999758
ENST00000206262|RGS17	50.2058	-0.0147677	0.257822	-0.0572786	0.954323	0.999757
ENST00000206423|CCDC80	54.9064	-0.159903	0.324607	-0.492605	0.622292	0.998448
ENST00000206451|PSME1	949.749	-0.090401	0.113863	-0.793947	0.427226	0.996558
ENST00000206542|OSGEP	908.118	-0.0821769	0.117541	-0.699131	0.48447	0.996558
ENST00000206595|G2E3	1035.18	0.2527	0.228902	1.10397	0.269606	0.994052
ENST00000207157|TBX15	3.31362	-0.211679	1.17764	-0.179749	0.85735	0.998664
ENST00000207457|TEKT2	10.957	-0.884923	0.651197	-1.35892	0.174173	0.994052
ENST00000207870|XYLB	444.989	-0.0797968	0.147539	-0.540851	0.588611	0.998075
ENST00000209728|CDC6	2449.21	-0.0574902	0.119235	-0.482157	0.629694	0.998448
ENST00000209873|AAAS	1282.16	-0.0886282	0.18549	-0.477806	0.632788	0.998448
ENST00000209875|CBX5	3612.71	0.189232	0.263664	0.717702	0.472941	0.996558
ENST00000209884|KLHL20	265.303	0.160126	0.178932	0.894899	0.370841	0.996558
ENST00000210060|DHPS	975.108	0.0525257	0.1094	0.480125	0.631139	0.998448
ENST00000210187|RAB26	9.50329	-0.212986	0.855366	-0.248999	0.803361	0.998448
ENST00000210444|NANS	2102.67	-0.0330162	0.11086	-0.297819	0.765842	0.998448
ENST00000210633|SEMA4G	32.5177	-0.0418783	0.328182	-0.127607	0.89846	0.998664
ENST00000211287|MAPK13	1.30899	0.592029	1.60601	0.368632	0.712402	0.998448
ENST00000211314|TMEM14A	380.724	-0.0598643	0.135072	-0.443205	0.657618	0.998448
ENST00000211936|ZNF184	327.443	0.110297	0.189781	0.58118	0.561119	0.996635
ENST00000211998|VCL	10640.7	0.0282731	0.155754	0.181524	0.855957	0.998664
ENST00000212015|SIRT1	1382.78	0.112074	0.158897	0.705325	0.480608	0.996558
ENST00000212355|TGFBR3	418.423	0.173471	0.133568	1.29875	0.194031	0.994052
ENST00000214869|TMED1	252.199	-0.0585212	0.237589	-0.246313	0.80544	0.998448
ENST00000215061|OCEL1	50.055	-0.160451	0.309016	-0.519231	0.6036	0.998448
ENST00000215095|STX1B	5.61997	0.160154	0.715641	0.223791	0.82292	0.998448
ENST00000215115|BCL7C	260.074	-0.102536	0.160983	-0.63694	0.524164	0.996632
ENST00000215368|EFNA2	9.73227	0.216705	0.697346	0.310757	0.755986	0.998448
ENST00000215530|FGF22	1.83443	-3.53133	1.79467	-1.96767	0.0491056	0.994052
ENST00000215555|MARCH2	7.117	-0.092324	0.59666	-0.154735	0.87703	0.998664
ENST00000215565|NDUFB7	726.033	-0.0732694	0.255809	-0.286423	0.774554	0.998448
ENST00000215567|TECR	3812.09	-0.114356	0.160663	-0.711772	0.476606	0.996558
ENST00000215570|TIMM13	1743.8	-0.0858548	0.202757	-0.423436	0.671977	0.998448
ENST00000215574|CDC34	717.174	-0.359628	0.265075	-1.3567	0.174876	0.994052
ENST00000215631|GADD45B	67.7887	-0.129727	0.272442	-0.476164	0.633958	0.998448
ENST00000215659|MAPK12	220.261	-0.0288066	0.179004	-0.160927	0.872151	0.998664
ENST00000215730|SNAP29	701.496	-0.109253	0.103636	-1.0542	0.291791	0.994052
ENST00000215739|LZTR1	483.572	0.0789864	0.151818	0.520269	0.602876	0.998448
ENST00000215790|TBC1D10A	152.614	-0.242076	0.234612	-1.03181	0.30216	0.994052
ENST00000215793|SF3A1	8378.99	-0.216603	0.115174	-1.88065	0.0600189	0.994052
ENST00000215794|USP18	213.271	-0.0335338	0.160253	-0.209256	0.834249	0.998448
ENST00000215829|SNRPD3	6746.6	-0.283341	0.0949928	-2.98277	0.00285656	0.709425
ENST00000215832|MAPK1	1999.37	0.0183622	0.0912105	0.201317	0.840451	0.998664
ENST00000215838|TCN2	1.92533	1.05532	1.64547	0.641349	0.521296	0.996632
ENST00000215882|SLC25A1	1494.53	-0.15847	0.202417	-0.782886	0.433694	0.996558
ENST00000215904|PDXP	241.949	-0.331173	0.334816	-0.989119	0.322605	0.994052
ENST00000215906|ASPHD2	44.2467	0.0949864	0.258068	0.368068	0.712823	0.998448
ENST00000215909|LGALS1	62.4571	-0.460728	0.238033	-1.93556	0.052921	0.994052
ENST00000215912|PIK3IP1	12.3207	0.467479	0.503651	0.928181	0.353314	0.996558
ENST00000215917|SRRD	302.396	-0.0382552	0.193607	-0.197592	0.843364	0.998664
ENST00000215941|ANKRD54	342.913	-0.178031	0.260502	-0.683416	0.494344	0.996558
ENST00000215957|MICALL1	850.512	-0.256382	0.171176	-1.49777	0.134193	0.994052
ENST00000215980|CENPM	645.966	-0.327053	0.192654	-1.69762	0.0895799	0.994052
ENST00000216014|KDELR3	124.298	0.170664	0.174208	0.979657	0.327255	0.994052
ENST00000216024|DMC1	136.895	0.110888	0.237835	0.466239	0.641044	0.998448
ENST00000216027|HSCB	281.628	-0.230641	0.194815	-1.1839	0.236454	0.994052
ENST00000216029|CBY1	428.985	-0.290626	0.12144	-2.39316	0.0167039	0.994052
ENST00000216034|TOMM22	1345.38	-0.257163	0.17725	-1.45085	0.146822	0.994052
ENST00000216036|RSPH14	6.83167	-0.125757	0.627888	-0.200285	0.841258	0.998664
ENST00000216037|XBP1	1339.99	-0.284542	0.151315	-1.88046	0.0600454	0.994052
ENST00000216038|RTCB	3258.04	0.0960403	0.0971765	0.988308	0.323002	0.994052
ENST00000216039|JOSD1	170.6	-0.204951	0.18761	-1.09243	0.274643	0.994052
ENST00000216044|GTPBP1	1450.12	-0.164524	0.143588	-1.14581	0.251874	0.994052
ENST00000216068|DNAL4	78.0041	0.00780871	0.24649	0.0316796	0.974728	0.999758
ENST00000216085|RHBDD3	105.623	-0.200003	0.249715	-0.800927	0.423174	0.996558
ENST00000216101|RASL10A	2.19192	-0.543307	1.30876	-0.415132	0.678046	0.998448
ENST00000216106|HMGXB4	856.395	-0.056407	0.165863	-0.340081	0.733795	0.998448
ENST00000216115|BIK	7.7234	0.75976	0.789196	0.962701	0.335697	0.996558
ENST00000216117|HMOX1	303.242	-0.395556	0.259039	-1.52701	0.126758	0.994052
ENST00000216121|NIPSNAP1	1590.98	0.0460857	0.0934209	0.493313	0.621791	0.998448
ENST00000216122|MCM5	5271.65	-0.199886	0.180752	-1.10586	0.268789	0.994052
ENST00000216124|ARSA	187.315	0.208923	0.226452	0.922594	0.356219	0.996558
ENST00000216127|RASD2	6.19928	-0.472758	0.654472	-0.72235	0.470079	0.996558
ENST00000216129|TTLL12	1338.06	-0.110795	0.255865	-0.43302	0.665	0.998448
ENST00000216133|CBX7	23.0378	-0.135101	0.387052	-0.349052	0.72705	0.998448
ENST00000216144|CABP7	1.48239	-1.02667	1.46223	-0.702126	0.4826	0.996558
ENST00000216146|RPL3	48380.3	0.0171396	0.107351	0.159659	0.87315	0.998664
ENST00000216160|TAB1	713.97	-0.113394	0.210216	-0.539416	0.5896	0.998075
ENST00000216180|PNPLA3	119.16	0.00189994	0.288267	0.00659091	0.994741	0.999758
ENST00000216181|MYH9	10837.3	0.0518008	0.093977	0.551207	0.581492	0.998022
ENST00000216185|TXN2	1114.49	-0.134755	0.122871	-1.09672	0.272763	0.994052
ENST00000216190|EIF3D	8143.3	0.0258596	0.125131	0.206661	0.836275	0.998448
ENST00000216200|PVALB	13.7837	0.361425	0.470472	0.768219	0.442357	0.996558
ENST00000216214|FAM118A	193.853	-0.0323884	0.184468	-0.175578	0.860626	0.998664
ENST00000216218|ST13	12943.3	-0.0353836	0.100661	-0.351513	0.725203	0.998448
ENST00000216225|RBX1	2140.99	-0.234452	0.114496	-2.04769	0.0405904	0.994052
ENST00000216237|L3MBTL2	686.545	-0.207006	0.201205	-1.02883	0.30356	0.994052
ENST00000216252|PHF5A	1214.07	-0.268218	0.15012	-1.78668	0.0739887	0.994052
ENST00000216254|ACO2	1684.65	0.141525	0.0803479	1.7614	0.0781708	0.994052
ENST00000216259|PMM1	285.385	-0.198305	0.144668	-1.37076	0.170449	0.994052
ENST00000216264|CERK	329.584	0.129057	0.155739	0.828675	0.407288	0.996558
ENST00000216268|ZBED4	403.952	0.189513	0.130961	1.4471	0.14787	0.994052
ENST00000216271|HDAC10	44.531	-0.121228	0.332322	-0.364791	0.715268	0.998448
ENST00000216277|PAPOLA	1735.85	0.0532724	0.140705	0.378611	0.704976	0.998448
ENST00000216281|HSP90AA1	59432.5	0.021677	0.101349	0.213885	0.830637	0.998448
ENST00000216286|NID2	1336.49	0.0417942	0.116993	0.357237	0.720914	0.998448
ENST00000216294|SNAPC1	467.776	0.130868	0.195024	0.671035	0.502198	0.996558
ENST00000216297|SUPT16H	9770.01	0.132825	0.130693	1.01631	0.30948	0.994052
ENST00000216367|POLE2	558.902	0.0786925	0.141205	0.557294	0.577327	0.99729
ENST00000216373|SOS2	133.034	0.0758573	0.201574	0.376325	0.706676	0.998448
ENST00000216392|PYGL	7182.15	0.0896083	0.0792808	1.13026	0.258365	0.994052
ENST00000216410|GNPNAT1	1043.47	-0.00421682	0.0954933	-0.0441582	0.964778	0.999758
ENST00000216416|CNIH1	1556.73	-0.0256147	0.122132	-0.209729	0.833879	0.998448
ENST00000216420|CGRRF1	127.355	0.137044	0.190993	0.717535	0.473044	0.996558
ENST00000216442|ATP6V1D	968.004	0.0287216	0.132707	0.216428	0.828654	0.998448
ENST00000216452|PIGH	312.879	0.0881856	0.155282	0.567905	0.5701	0.996835
ENST00000216455|PSMA3	4768.27	-0.0829699	0.0878198	-0.944775	0.344774	0.996558
ENST00000216465|GSTZ1	353.379	0.0571087	0.138353	0.412775	0.679772	0.998448
ENST00000216468|TMED8	557.14	-0.0690315	0.125397	-0.550505	0.581973	0.998022
ENST00000216471|SAMD15	47.1186	-0.225425	0.275586	-0.817982	0.413368	0.996558
ENST00000216479|AHSA1	4749.25	-0.109956	0.109221	-1.00673	0.314064	0.994052
ENST00000216484|SPTLC2	738.141	0.14304	0.169955	0.841634	0.399993	0.996558
ENST00000216487|RIN3	67.8213	-0.510921	0.220593	-2.31612	0.0205516	0.994052
ENST00000216489|ALKBH1	272.891	0.0180437	0.146898	0.122832	0.90224	0.998664
ENST00000216513|SIX4	633.157	-0.00931278	0.141585	-0.0657751	0.947557	0.998681
ENST00000216554|EIF5	2942.38	-0.366292	0.219079	-1.67196	0.0945315	0.994052
ENST00000216605|MTHFD1	12788	0.0236808	0.0759536	0.31178	0.755208	0.998448
ENST00000216639|VRK1	2360.83	0.103801	0.178538	0.581396	0.560974	0.996635
ENST00000216727|PABPN1	381.95	-0.516631	0.299072	-1.72745	0.0840872	0.994052
ENST00000216756|CINP	562.984	-0.108205	0.130466	-0.829375	0.406892	0.996558
ENST00000216780|PCK2	1092.16	0.205838	0.485404	0.424056	0.671525	0.998448
ENST00000216797|NFKBIA	533.64	-0.120907	0.156607	-0.772044	0.440088	0.996558
ENST00000216799|EMC9	136.744	0.0865154	0.175507	0.492945	0.622051	0.998448
ENST00000216802|PSME2	768.251	-0.0812876	0.106289	-0.764782	0.444402	0.996558
ENST00000216807|BRMS1L	701	0.0814883	0.16429	0.496002	0.619893	0.998448
ENST00000216832|PNN	2662.49	0.0713554	0.104817	0.680763	0.496021	0.996558
ENST00000216840|RABGGTA	442.009	-0.0862648	0.19728	-0.437271	0.661915	0.998448
ENST00000216877|PTPRA	485.125	-0.00668767	0.141116	-0.0473912	0.962201	0.999758
ENST00000216879|NSFL1C	1457.92	-0.226288	0.113225	-1.99857	0.0456545	0.994052
ENST00000216951|GSS	1260.6	0.194475	0.130645	1.48858	0.136598	0.994052
ENST00000216962|PYGB	782.348	0.106767	0.211065	0.505849	0.612962	0.998448
ENST00000217026|MYBL2	1249.66	-0.00553001	0.116017	-0.0476656	0.961983	0.999758
ENST00000217086|SALL4	5.52289	0.695787	0.736656	0.94452	0.344904	0.996558
ENST00000217109|CSTF1	1285.47	-0.0350519	0.124531	-0.281472	0.778349	0.998448
ENST00000217131|CTSZ	33.8715	0.156155	0.335428	0.465539	0.641545	0.998448
ENST00000217159|SLCO4A1	131.43	-0.0471535	0.332038	-0.142012	0.88707	0.998664
ENST00000217173|UBOX5	190.849	-0.0337684	0.176704	-0.191102	0.848446	0.998664
ENST00000217182|EEF1A2	2321.82	-0.0594437	0.144991	-0.409982	0.681819	0.998448
ENST00000217233|TRIB3	162.173	-0.369834	0.23628	-1.56523	0.117528	0.994052
ENST00000217246|MACROD2	15.3921	0.390256	0.460659	0.847168	0.396902	0.996558
ENST00000217260|RSPO4	1.37387	-1.37966	1.72714	-0.798812	0.424399	0.996558
ENST00000217289|FERMT1	14.7816	0.308023	0.439481	0.700879	0.483379	0.996558
ENST00000217381|SNTA1	219.469	-0.0230779	0.193477	-0.119279	0.905054	0.998664
ENST00000217402|CHMP4B	1519.34	-0.00908171	0.0905323	-0.100315	0.920095	0.998664
ENST00000217426|AHCY	6705.19	-0.130088	0.165845	-0.784395	0.432808	0.996558
ENST00000217446|PIGU	416.784	0.40415	0.126464	3.19578	0.00139454	0.504385
ENST00000217455|ACOT8	214.639	-0.186905	0.183278	-1.01979	0.307829	0.994052
ENST00000217456|APMAP	1501.57	0.038578	0.119155	0.323762	0.746118	0.998448
ENST00000217740|RNF125	103.779	0.498772	0.187497	2.66016	0.00781036	0.908138
ENST00000217901|IDH3G	2080.26	-0.108871	0.144933	-0.751184	0.452542	0.996558
ENST00000217909|SLC25A43	27.499	-0.0749011	0.347041	-0.215828	0.829122	0.998448
ENST00000217958|PSMD10	3088.48	-0.16658	0.0932212	-1.78694	0.0739479	0.994052
ENST00000217961|STS	18.6502	0.402412	0.385648	1.04347	0.29673	0.994052
ENST00000217971|PGRMC1	2696.33	-0.0538312	0.233994	-0.230053	0.81805	0.998448
ENST00000218104|ABCD1	72.1234	0.297464	0.222572	1.33648	0.181392	0.994052
ENST00000218230|PCSK1N	216.713	-0.00177255	0.264145	-0.00671053	0.994646	0.999758
ENST00000218316|GPR50	66.8993	-0.00241998	0.228402	-0.0105953	0.991546	0.999758
ENST00000218340|RP2	302.042	0.116274	0.174119	0.667786	0.50427	0.996558
ENST00000218348|USP11	4478.42	-0.018936	0.0950876	-0.199143	0.842151	0.998664
ENST00000218388|TIMP1	1215.51	-0.136962	0.162473	-0.842987	0.399236	0.996558
ENST00000218436|ITIH6	2.64592	-0.831661	1.03377	-0.804492	0.421113	0.996558
ENST00000218516|GLA	5555.29	0.0426057	0.1218	0.349799	0.726489	0.998448
ENST00000218721|MLNR	5.01146	0.0692942	0.869981	0.0796503	0.936515	0.998664
ENST00000219066|NTHL1	914.804	-0.216441	0.180261	-1.20071	0.229865	0.994052
ENST00000219069|ZNF263	211.094	0.0923732	0.185862	0.497	0.619189	0.998448
ENST00000219070|MMP2	65.4853	0.363889	0.276524	1.31594	0.188194	0.994052
ENST00000219097|ORC6	1687.18	0.0403394	0.177572	0.227172	0.82029	0.998448
ENST00000219139|C16orf70	407.845	-0.0781295	0.131184	-0.595572	0.551461	0.996635
ENST00000219150|CORO1A	102.265	-0.166461	0.206739	-0.805173	0.42072	0.996558
ENST00000219169|NUTF2	3104.35	-0.235502	0.139792	-1.68466	0.0920536	0.994052
ENST00000219197|CBLN1	2.52929	0.340772	1.06932	0.31868	0.74997	0.998448
ENST00000219204|ARL2BP	710.411	0.0840949	0.154382	0.54472	0.585946	0.998075
ENST00000219207|PLLP	30.4764	-0.437347	0.329209	-1.32848	0.18402	0.994052
ENST00000219240|DHODH	155.862	-0.0843657	0.233462	-0.361368	0.717824	0.998448
ENST00000219251|ACD	554.951	0.0947233	0.121833	0.777487	0.436872	0.996558
ENST00000219252|POLR2C	1355.81	-0.105675	0.140371	-0.752828	0.451553	0.996558
ENST00000219271|MMP15	69.7215	0.465757	0.236385	1.97033	0.0488004	0.994052
ENST00000219281|USB1	164.361	-0.244021	0.221004	-1.10415	0.269529	0.994052
ENST00000219299|CCDC113	146.321	0.162043	0.261689	0.619222	0.53577	0.996635
ENST00000219302|NME3	417.425	-0.292694	0.228375	-1.28164	0.199969	0.994052
ENST00000219313|PSMD7	2844.74	-0.0719093	0.0801143	-0.897584	0.369407	0.996558
ENST00000219320|SLC38A7	128.633	-0.102375	0.218556	-0.468416	0.639487	0.998448
ENST00000219334|SMPD3	2.48585	-0.23248	1.05058	-0.221287	0.824869	0.998448
ENST00000219343|SLC7A6	424.808	-0.1088	0.204357	-0.532401	0.594449	0.99816
ENST00000219345|PLA2G15	114.377	0.139771	0.200875	0.69581	0.486548	0.996558
ENST00000219368|FA2H	14.5741	0.257171	0.496107	0.518378	0.604195	0.998448
ENST00000219406|PDIA2	1.82755	-1.21837	1.29369	-0.941783	0.346304	0.996558
ENST00000219409|ARHGDIG	44.9593	-0.146465	0.314234	-0.4661	0.641144	0.998448
ENST00000219439|HSDL1	583.214	-0.0886158	0.118952	-0.744972	0.456288	0.996558
ENST00000219473|USP10	2307.37	-0.0632521	0.0821471	-0.769986	0.441308	0.996558
ENST00000219476|TSC2	1803.96	0.230989	0.0931171	2.48063	0.0131152	0.994052
ENST00000219478|ZNF500	80.1011	-0.111021	0.276635	-0.401325	0.688181	0.998448
ENST00000219479|NME4	502.434	-0.313237	0.253039	-1.2379	0.215754	0.994052
ENST00000219548|STUB1	1791.13	-0.204318	0.219683	-0.930059	0.35234	0.996558
ENST00000219596|MEFV	1.3478	-0.898212	1.64018	-0.547631	0.583945	0.998075
ENST00000219599|CRYM	37.8937	-0.0375177	0.303371	-0.12367	0.901577	0.998664
ENST00000219611|CAPN15	203.893	-0.296277	0.306269	-0.967375	0.333357	0.996558
ENST00000219689|USP31	41.1203	0.102946	0.324953	0.316803	0.751393	0.998448
ENST00000219782|MAZ	4730.53	-0.330172	0.227109	-1.4538	0.146001	0.994052
ENST00000219789|CDIPT	453.08	-0.0182138	0.201606	-0.0903434	0.928014	0.998664
ENST00000219821|TMC5	4.44269	-0.304757	0.893549	-0.341063	0.733056	0.998448
ENST00000219837|KNOP1	1076.83	-0.142711	0.113588	-1.25639	0.208975	0.994052
ENST00000219905|MGA	1977.65	0.00788798	0.144402	0.0546251	0.956437	0.999757
ENST00000220003|CSK	1087.89	-0.247841	0.219319	-1.13005	0.258455	0.994052
ENST00000220058|MTFMT	186.777	-0.083602	0.188916	-0.442535	0.658102	0.998448
ENST00000220166|CTSH	539.045	-0.0255197	0.12436	-0.205208	0.83741	0.998521
ENST00000220244|CEMIP	5.85927	0.197458	0.713427	0.276773	0.781954	0.998448
ENST00000220325|EHD4	463.548	-0.00189847	0.211715	-0.0089671	0.992845	0.999758
ENST00000220478|SCG3	22.0549	-0.139839	0.371307	-0.376613	0.706461	0.998448
ENST00000220496|DNAJC17	279.588	-0.0337951	0.147873	-0.228542	0.819225	0.998448
ENST00000220507|RHOV	45.6184	-0.454265	0.432984	-1.04915	0.294109	0.994052
ENST00000220509|VPS18	354.718	-0.118664	0.219688	-0.540148	0.589095	0.998075
ENST00000220514|OIP5	419.905	-0.119648	0.174131	-0.687117	0.492009	0.996558
ENST00000220531|BLOC1S6	245.923	0.0212206	0.181182	0.117123	0.906763	0.998664
ENST00000220562|EXTL3	143.822	0.172557	0.172266	1.00168	0.316496	0.994052
ENST00000220592|AGO2	595.178	0.0456788	0.108042	0.422789	0.67245	0.998448
ENST00000220597|PAG1	293.701	-0.0663753	0.122529	-0.541712	0.588017	0.998075
ENST00000220659|BRF2	196.253	-0.0595036	0.214583	-0.277299	0.78155	0.998448
ENST00000220669|ZFAND1	715.77	-0.0331936	0.174496	-0.190225	0.849133	0.998664
ENST00000220751|RIPK2	273.924	0.103394	0.13364	0.773673	0.439124	0.996558
ENST00000220763|CPQ	34.8646	0.33853	0.368998	0.917432	0.358916	0.996558
ENST00000220764|DECR1	705.529	0.229181	0.21025	1.09004	0.275696	0.994052
ENST00000220772|SFRP1	20.347	0.329493	0.419669	0.785127	0.432379	0.996558
ENST00000220809|PLAT	951.688	0.288709	0.157121	1.83749	0.0661381	0.994052
ENST00000220822|GDAP1	277.283	0.00540369	0.125911	0.0429166	0.965768	0.999758
ENST00000220853|EMC2	1111.21	-0.0691063	0.17615	-0.392315	0.694826	0.998448
ENST00000220876|STMN2	27.2461	0.265586	0.420393	0.631758	0.527545	0.996635
ENST00000220913|CHRAC1	328.174	0.240799	0.131249	1.83468	0.0665539	0.994052
ENST00000221086|MTMR9	197.394	-0.00494149	0.141431	-0.0349393	0.972128	0.999758
ENST00000221114|DCTN6	604.75	-0.137287	0.108461	-1.26577	0.205594	0.994052
ENST00000221130|GSR	1479.86	-0.00963388	0.0975758	-0.0987322	0.921351	0.998664
ENST00000221138|PPP2CB	749.192	0.0837436	0.145646	0.574981	0.565304	0.996835
ENST00000221166|NEFM	3231.78	-0.0396883	0.0929316	-0.42707	0.669329	0.998448
ENST00000221200|KCTD9	464.142	-0.189045	0.127349	-1.48446	0.137686	0.994052
ENST00000221233|EXOSC5	725.638	-0.477388	0.257212	-1.85601	0.0634522	0.994052
ENST00000221249|PNPLA6	245.441	0.0499098	0.167318	0.298293	0.76548	0.998448
ENST00000221265|PAF1	1408.59	-0.141687	0.147114	-0.963104	0.335495	0.996558
ENST00000221283|STXBP2	474.79	0.014689	0.131056	0.112082	0.910758	0.998664
ENST00000221327|ZNF180	181.006	-0.00469105	0.246059	-0.0190647	0.984789	0.999758
ENST00000221399|TULP2	2.44372	1.37264	1.31222	1.04604	0.295544	0.994052
ENST00000221403|DHDH	17.3069	-0.512667	0.517563	-0.990541	0.32191	0.994052
ENST00000221418|ECH1	1257.11	-0.104456	0.0959312	-1.08886	0.276214	0.994052
ENST00000221419|HNRNPL	12776.7	-0.190335	0.185645	-1.02526	0.305239	0.994052
ENST00000221431|SARS2	359.324	0.044987	0.172359	0.261007	0.794087	0.998448
ENST00000221452|RELB	41.1932	-0.189631	0.290903	-0.65187	0.514485	0.996558
ENST00000221455|CLASRP	549.502	-0.260816	0.179137	-1.45596	0.145403	0.994052
ENST00000221459|LIN7B	20.4525	0.452243	0.411495	1.09902	0.271758	0.994052
ENST00000221462|PPP1R37	77.3139	-0.0835909	0.273168	-0.306005	0.759601	0.998448
ENST00000221466|FCGRT	116.966	-0.137966	0.197388	-0.698958	0.484578	0.996558
ENST00000221476|CKM	1.68665	0.334592	1.30848	0.25571	0.798175	0.998448
ENST00000221480|PEX11G	28.7066	-0.275861	0.328338	-0.840175	0.40081	0.996558
ENST00000221485|SLC17A7	5.64801	0.576849	0.698557	0.825773	0.408933	0.996558
ENST00000221486|RNASEH2A	2894.13	-0.284675	0.139428	-2.04173	0.0411787	0.994052
ENST00000221494|SF3A2	3146.55	-0.338531	0.177792	-1.90409	0.0568985	0.994052
ENST00000221496|AMH	20.9593	-0.147576	0.526569	-0.280259	0.779279	0.998448
ENST00000221498|DKKL1	1.56978	2.71737	1.74079	1.561	0.118524	0.994052
ENST00000221543|TBC1D17	144.188	0.0839429	0.242806	0.34572	0.729553	0.998448
ENST00000221566|SGTA	1103.07	0.0311352	0.174571	0.178353	0.858446	0.998664
ENST00000221573|SNAPC2	114.614	-0.165031	0.253515	-0.650971	0.515065	0.996558
ENST00000221665|FIZ1	97.1602	-0.539241	0.33016	-1.63327	0.102412	0.994052
ENST00000221671|C19orf44	189.672	-0.173751	0.18851	-0.921708	0.356681	0.996558
ENST00000221801|FBL	7863.71	-0.145724	0.148447	-0.981659	0.326268	0.994052
ENST00000221847|EBI3	1.05777	-0.386266	1.76582	-0.218745	0.826849	0.998448
ENST00000221855|TBCB	1646.31	-0.174905	0.110245	-1.5865	0.112625	0.994052
ENST00000221856|FSD1	323.053	-0.139026	0.148036	-0.939138	0.34766	0.996558
ENST00000221859|POLR2I	679.184	-0.0206095	0.113438	-0.181681	0.855833	0.998664
ENST00000221891|APLP1	290.621	-0.0940701	0.163369	-0.575814	0.564741	0.996835
ENST00000221922|CCDC9	146.367	-0.267613	0.27094	-0.987721	0.323289	0.994052
ENST00000221930|TGFB1	242.143	0.0355708	0.200077	0.177785	0.858892	0.998664
ENST00000221943|ATP5SL	397.9	0.0635669	0.138875	0.457727	0.647149	0.998448
ENST00000221957|PLIN3	729.701	-0.182931	0.198927	-0.919588	0.357788	0.996558
ENST00000221972|CD79A	1.4325	0.336691	1.46798	0.229357	0.818592	0.998448
ENST00000221980|ICAM5	54.1997	0.306073	0.300595	1.01822	0.308572	0.994052
ENST00000222002|SULT2A1	2.90882	-0.951287	1.17709	-0.808169	0.418993	0.996558
ENST00000222005|CDC37	3550.87	-0.247558	0.164228	-1.50741	0.131706	0.994052
ENST00000222008|RABAC1	1445.37	-0.326279	0.205883	-1.58478	0.113016	0.994052
ENST00000222032|CNFN	62.5504	-0.00924363	0.362036	-0.0255323	0.97963	0.999758
ENST00000222122|DBP	61.4225	-0.43106	0.340086	-1.2675	0.204975	0.994052
ENST00000222139|EPOR	41.2571	0.00160826	0.327007	0.00491813	0.996076	0.999875
ENST00000222145|RASIP1	12.8479	0.238063	0.714294	0.333285	0.738919	0.998448
ENST00000222214|GCDH	395.73	-0.096064	0.183226	-0.524293	0.600075	0.998448
ENST00000222219|DNASE2	715.71	-0.0560143	0.16978	-0.329924	0.741458	0.998448
ENST00000222247|RPL18A	17801.5	-0.228884	0.135961	-1.68345	0.092288	0.994052
ENST00000222248|SLC5A5	11.0829	0.107297	0.493377	0.217475	0.827838	0.998448
ENST00000222249|KCNN1	3.46107	0.217572	1.11196	0.195665	0.844872	0.998664
ENST00000222250|ARRDC2	35.4983	-0.350054	0.413818	-0.845913	0.397601	0.996558
ENST00000222254|PIK3R2	394.534	-0.0192215	0.180223	-0.106654	0.915063	0.998664
ENST00000222256|RAB3A	94.2925	-0.234136	0.30771	-0.760896	0.446719	0.996558
ENST00000222271|COMP	31.2176	0.204599	0.402418	0.508423	0.611157	0.998448
ENST00000222284|TMEM147	886.771	0.0871426	0.169027	0.515554	0.606166	0.998448
ENST00000222305|USF2	360.791	-0.252227	0.147649	-1.70828	0.0875841	0.994052
ENST00000222329|ERF	311.696	-0.0717465	0.197487	-0.363297	0.716383	0.998448
ENST00000222330|GSK3A	1006.78	-0.13554	0.155937	-0.869193	0.384742	0.996558
ENST00000222345|SIPA1L3	263.578	0.0284081	0.148171	0.191726	0.847957	0.998664
ENST00000222374|CADM4	124.607	-0.43663	0.184437	-2.36737	0.0179148	0.994052
ENST00000222399|LAMB1	2980.91	0.249964	0.167178	1.4952	0.134863	0.994052
ENST00000222402|UBE2D4	30.7598	-0.189056	0.351325	-0.538123	0.590492	0.998075
ENST00000222511|GTPBP10	620.617	0.151839	0.180296	0.842168	0.399694	0.996558
ENST00000222543|TFPI2	20.9634	-0.0618751	0.422298	-0.14652	0.883511	0.998664
ENST00000222547|BET1	548.421	0.132092	0.200553	0.658641	0.510126	0.996558
ENST00000222553|NAMPT	2013.93	0.227538	0.177058	1.2851	0.198756	0.994052
ENST00000222567|TWISTNB	921.882	-0.0213046	0.111976	-0.190261	0.849105	0.998664
ENST00000222573|ITGB8	7.08976	-0.2388	0.900392	-0.265218	0.790841	0.998448
ENST00000222584|SP4	542.878	-0.183268	0.11615	-1.57785	0.114599	0.994052
ENST00000222598|DLX5	87.0441	-0.412971	0.271577	-1.52064	0.12835	0.994052
ENST00000222644|MPP6	774.407	0.0963139	0.162936	0.591115	0.554443	0.996635
ENST00000222673|OGDH	1192.26	0.112834	0.112651	1.00163	0.316524	0.994052
ENST00000222693|CAV2	77.7935	-0.272922	0.212078	-1.28689	0.198131	0.994052
ENST00000222718|HOXA2	2.57686	-0.427679	1.17037	-0.365422	0.714797	0.998448
ENST00000222725|LFNG	10.576	0.320335	0.609347	0.525701	0.599096	0.998448
ENST00000222726|HOXA5	494.618	-0.00262146	0.145031	-0.0180751	0.985579	0.999758
ENST00000222728|HOXA6	65.2103	0.20044	0.290623	0.68969	0.490389	0.996558
ENST00000222747|TSPAN12	74.8722	0.0958059	0.246924	0.387997	0.698018	0.998448
ENST00000222753|HOXA13	358.052	-0.0795646	0.214453	-0.371011	0.710629	0.998448
ENST00000222792|CHN2	36.8404	0.136985	0.315504	0.434179	0.664158	0.998448
ENST00000222800|ABHD11	226.153	-0.26538	0.223031	-1.18988	0.234094	0.994052
ENST00000222803|FKBP14	305.61	-0.0893237	0.15751	-0.567101	0.570646	0.996835
ENST00000222812|STX1A	32.5465	-0.336647	0.303148	-1.1105	0.266782	0.994052
ENST00000222823|NOD1	39.0892	-0.245401	0.303751	-0.8079	0.419148	0.996558
ENST00000222990|SNX8	205.813	-0.0153053	0.230988	-0.0662602	0.947171	0.998681
ENST00000223023|WASL	833.426	-0.070324	0.124417	-0.565227	0.571919	0.996835
ENST00000223029|AIMP2	2358.72	-0.297767	0.245875	-1.21105	0.225876	0.994052
ENST00000223054|MOSPD3	28.797	-0.226748	0.451623	-0.502073	0.615616	0.998448
ENST00000223061|PCOLCE	58.8807	-0.00214431	0.250678	-0.00855401	0.993175	0.999758
ENST00000223073|RBM28	2305.76	-0.00157116	0.0879257	-0.0178692	0.985743	0.999758
ENST00000223127|PLOD3	907.149	0.0489803	0.149438	0.327764	0.74309	0.998448
ENST00000223129|RPA3	3103.89	-0.10159	0.129878	-0.782191	0.434102	0.996558
ENST00000223136|FIS1	637.946	-0.204675	0.115363	-1.77418	0.0760333	0.994052
ENST00000223145|GLCCI1	588.438	0.00831733	0.130367	0.0637995	0.94913	0.998681
ENST00000223167|MYL10	111.746	-0.571622	0.411314	-1.38974	0.164606	0.994052
ENST00000223208|CEP41	396.37	0.204862	0.177952	1.15122	0.249641	0.994052
ENST00000223210|ZNF862	65.1551	0.343684	0.271522	1.26577	0.205597	0.994052
ENST00000223273|YAE1D1	291.068	0.143398	0.131101	1.0938	0.274042	0.994052
ENST00000223321|PSMA2	4704.68	-0.0314305	0.0767134	-0.409714	0.682016	0.998448
ENST00000223324|MRPL32	760.81	-0.0364468	0.119626	-0.304672	0.760616	0.998448
ENST00000223368|BCL7B	304.559	-0.0938577	0.14115	-0.66495	0.506082	0.996558
ENST00000223369|YKT6	708.619	0.00316947	0.108505	0.0292104	0.976697	0.999758
ENST00000223398|CLIP2	68.5664	-0.170759	0.244755	-0.697671	0.485383	0.996558
ENST00000223459|ZNF688	32.3164	0.327185	0.352831	0.927315	0.353763	0.996558
ENST00000223500|CHMP5	2248.73	0.0517492	0.192164	0.269297	0.787701	0.998448
ENST00000223528|FKTN	205.951	0.177347	0.277979	0.637987	0.523482	0.996632
ENST00000223641|SEC61B	2356.31	-0.179694	0.206871	-0.868627	0.385051	0.996558
ENST00000223642|C5	21.8537	0.161044	0.61381	0.262368	0.793037	0.998448
ENST00000223862|RLN1	9.92075	-0.439579	0.570387	-0.770668	0.440904	0.996558
ENST00000223864|PLGRKT	206.499	-0.155089	0.169975	-0.912423	0.361546	0.996558
ENST00000224073|EDF1	2489	-0.255338	0.0885486	-2.88359	0.00393168	0.743452
ENST00000224140|SETX	1560.33	0.122341	0.177162	0.690561	0.489841	0.996558
ENST00000224337|BLNK	3.96584	-0.525897	0.858379	-0.612662	0.5401	0.996635
ENST00000224356|CYP26A1	21.5084	-0.0700321	0.416368	-0.168198	0.866428	0.998664
ENST00000224721|CDH23	110.762	-0.222548	0.203479	-1.09371	0.274081	0.994052
ENST00000224756|CCSER2	258.47	-0.0803595	0.211841	-0.379338	0.704437	0.998448
ENST00000224862|FBXL15	84.4315	-0.664347	0.427403	-1.55438	0.120093	0.994052
ENST00000224950|OBFC1	135.445	-0.0343191	0.262458	-0.13076	0.895965	0.998664
ENST00000225171|DNAJC12	496.313	-0.13895	0.162629	-0.854402	0.392883	0.996558
ENST00000225174|PPIF	2568.16	-0.172202	0.225976	-0.762034	0.44604	0.996558
ENST00000225235|TBC1D12	157.746	-0.0857071	0.16737	-0.51208	0.608595	0.998448
ENST00000225276|ST6GALNAC2	2.64255	-0.199148	1.28777	-0.154646	0.8771	0.998664
ENST00000225296|DHX33	955.143	0.0394047	0.142201	0.277105	0.7817	0.998448
ENST00000225298|UTP18	1839.29	-0.039635	0.116153	-0.341231	0.732929	0.998448
ENST00000225308|SLC25A39	587.39	0.0387052	0.155732	0.248537	0.803719	0.998448
ENST00000225388|NUFIP2	2032.24	-0.00168299	0.175103	-0.00961143	0.992331	0.999758
ENST00000225394|GIT1	301.031	0.0081935	0.192372	0.0425919	0.966027	0.999758
ENST00000225430|RPL19	25894.3	-0.0832879	0.0687021	-1.2123	0.225396	0.994052
ENST00000225504|SUPT4H1	1059.02	-0.0925148	0.101206	-0.914122	0.360653	0.996558
ENST00000225519|SHPK	316.874	-0.389537	0.246143	-1.58256	0.113522	0.994052
ENST00000225525|TAX1BP3	324.635	-0.290361	0.199483	-1.45557	0.145512	0.994052
ENST00000225538|P2RX1	2.5722	-0.460153	1.13342	-0.405985	0.684754	0.998448
ENST00000225573|PNPO	674.006	-0.139702	0.163652	-0.853651	0.393298	0.996558
ENST00000225577|RPS6KB1	619.79	-0.0137742	0.110034	-0.125182	0.90038	0.998664
ENST00000225603|CBX1	1463.93	-0.0246774	0.0925459	-0.26665	0.789739	0.998448
ENST00000225609|PIGL	127.274	0.00263487	0.163608	0.0161047	0.987151	0.999758
ENST00000225655|PFN1	14535.6	-0.232946	0.180907	-1.28765	0.197867	0.994052
ENST00000225665|SLC25A11	1375.43	-0.251181	0.212592	-1.18152	0.237398	0.994052
ENST00000225688|RASD1	2.17155	-0.255287	1.14845	-0.222288	0.824089	0.998448
ENST00000225698|C1QBP	12646.6	-0.10434	0.118584	-0.879885	0.378921	0.996558
ENST00000225719|CPD	2526.9	0.155106	0.136745	1.13427	0.256682	0.994052
ENST00000225724|GOSR1	522.922	0.08656	0.178617	0.484613	0.627951	0.998448
ENST00000225726|CCDC47	2849.05	0.224655	0.198199	1.13348	0.257013	0.994052
ENST00000225728|MED31	357.489	-0.247897	0.162588	-1.52469	0.127336	0.994052
ENST00000225729|DRG2	885.834	-0.225176	0.198179	-1.13623	0.255862	0.994052
ENST00000225737|AKAP10	216.981	0.00219275	0.149322	0.0146847	0.988284	0.999758
ENST00000225740|ALDH3A1	19.4356	0.0785003	0.478601	0.16402	0.869715	0.998664
ENST00000225777|SYNGR2	696.736	-0.14345	0.261806	-0.547924	0.583744	0.998075
ENST00000225792|DDX5	23728.1	0.0199037	0.167121	0.119098	0.905198	0.998664
ENST00000225916|KAT2A	701.983	-0.269371	0.320763	-0.839782	0.40103	0.996558
ENST00000225927|NAGLU	328.022	0.0762964	0.226788	0.336422	0.736553	0.998448
ENST00000225964|COL1A1	369.903	-0.365244	0.174647	-2.09133	0.0364987	0.994052
ENST00000225969|MRPL27	1127.19	-0.363885	0.263097	-1.38308	0.16664	0.994052
ENST00000225972|LRRC59	3321.4	-0.222856	0.190605	-1.1692	0.242322	0.994052
ENST00000225983|HDAC5	177.547	-0.0436224	0.175343	-0.248783	0.803529	0.998448
ENST00000226004|DUSP3	554.36	-0.35372	0.199173	-1.77595	0.0757413	0.994052
ENST00000226067|HLF	27.0966	-0.00759386	0.351683	-0.0215929	0.982773	0.999758
ENST00000226091|EFNB3	43.599	0.325614	0.323755	1.00574	0.314539	0.994052
ENST00000226105|RANGRF	296.237	-0.0987579	0.224111	-0.440665	0.659456	0.998448
ENST00000226225|TNFAIP1	175.08	0.00316044	0.185661	0.0170226	0.986419	0.999758
ENST00000226230|TMEM97	567.825	-0.0951362	0.172471	-0.551608	0.581217	0.997978
ENST00000226253|ALDOC	109.292	-0.0883994	0.202792	-0.435911	0.662901	0.998448
ENST00000226319|JADE1	400.803	0.0361705	0.146719	0.24653	0.805272	0.998448
ENST00000226574|NFKB1	586.557	-0.118191	0.135652	-0.871276	0.383603	0.996558
ENST00000226578|MANBA	289.868	0.3917	0.171938	2.27814	0.0227181	0.994052
ENST00000226725|KLHL2	60.3699	0.271777	0.344781	0.78826	0.430545	0.996558
ENST00000226760|WFS1	602.154	-0.217116	0.217218	-0.999532	0.317537	0.994052
ENST00000227155|CD82	35.044	-0.276519	0.305113	-0.906286	0.364784	0.996558
ENST00000227266|CTSC	1135.1	0.0622912	0.125408	0.49671	0.619394	0.998448
ENST00000227322|ZPR1	1060.23	0.00314878	0.132079	0.0238402	0.98098	0.999758
ENST00000227349|C11orf63	82.3609	-0.345273	0.260609	-1.32487	0.185214	0.994052
ENST00000227451|DTX4	5.24034	0.0824317	0.869698	0.094782	0.924488	0.998664
ENST00000227471|UNC93B1	196.941	0.0615321	0.21331	0.288463	0.772992	0.998448
ENST00000227474|PUS3	398.777	0.0266716	0.141789	0.188108	0.850792	0.998664
ENST00000227503|SF1	10688.5	-0.261834	0.150773	-1.73661	0.082456	0.994052
ENST00000227507|CCND1	832.802	-0.042037	0.185422	-0.22671	0.820649	0.998448
ENST00000227520|CCDC86	2435.63	-0.479979	0.325338	-1.47533	0.140125	0.994052
ENST00000227524|PRPF19	5489.83	-0.103878	0.148377	-0.700096	0.483867	0.996558
ENST00000227525|TMEM109	1371.02	-0.135097	0.150108	-0.900003	0.368119	0.996558
ENST00000227618|ANAPC15	154.916	-0.132845	0.21353	-0.622139	0.533851	0.996635
ENST00000227638|PANX1	140.35	0.0356726	0.239718	0.14881	0.881703	0.998664
ENST00000227752|IL10RA	3.38661	-1.2184	0.995146	-1.22434	0.220823	0.994052
ENST00000227756|GALNT18	137.126	0.11589	0.198481	0.583885	0.559298	0.996635
ENST00000227758|BIRC2	515.819	0.105359	0.165818	0.635388	0.525176	0.996632
ENST00000227868|PDHX	777.079	-0.00684695	0.151976	-0.045053	0.964065	0.999758
ENST00000228027|DGAT2	45.6354	0.160471	0.293811	0.546172	0.584948	0.998075
ENST00000228136|C11orf58	3684.61	-0.0228442	0.0948549	-0.240833	0.809685	0.998448
ENST00000228251|YBX3	9541.64	-0.247902	0.086887	-2.85316	0.00432868	0.751727
ENST00000228280|KITLG	180.567	0.104598	0.193504	0.540548	0.588819	0.998075
ENST00000228284|SART3	1412.5	-0.0521235	0.10624	-0.490621	0.623695	0.998448
ENST00000228318|SLC25A3	7823.92	0.108807	0.0708742	1.53521	0.124732	0.994052
ENST00000228347|POLR3B	977.801	0.262425	0.137129	1.91371	0.0556578	0.994052
ENST00000228425|PPFIBP1	823.216	0.32369	0.230288	1.40559	0.159847	0.994052
ENST00000228437|PRDM4	420.351	-0.0992767	0.163547	-0.607023	0.543836	0.996635
ENST00000228495|KCTD10	756.149	-0.162613	0.148178	-1.09741	0.272462	0.994052
ENST00000228506|MLEC	595.072	0.120419	0.148999	0.808188	0.418982	0.996558
ENST00000228510|MVK	217.05	-0.0633195	0.321565	-0.19691	0.843898	0.998664
ENST00000228515|CSRNP2	227.966	-0.189319	0.145983	-1.29685	0.194682	0.994052
ENST00000228534|IL23A	2.66792	0.326934	1.53639	0.212794	0.831488	0.998448
ENST00000228606|CYP27B1	5.04857	-0.519296	0.827861	-0.627274	0.53048	0.996635
ENST00000228682|GLI1	17.9127	0.126685	0.494126	0.256382	0.797656	0.998448
ENST00000228705|PPM1H	88.1278	-0.0513902	0.256301	-0.200508	0.841084	0.998664
ENST00000228740|LTA4H	6486.22	0.0435633	0.0910837	0.478278	0.632453	0.998448
ENST00000228741|ELK3	44.0006	-0.310817	0.266904	-1.16453	0.24421	0.994052
ENST00000228799|ITFG2	109.045	-0.226733	0.266937	-0.849387	0.395666	0.996558
ENST00000228820|PARP11	100.777	-0.211935	0.239815	-0.883744	0.376834	0.996558
ENST00000228825|ARPC3	4884.79	0.0116762	0.159396	0.0732526	0.941605	0.998681
ENST00000228827|GPN3	917.45	0.101941	0.129069	0.789818	0.429634	0.996558
ENST00000228865|CREBL2	37.2776	0.193669	0.333926	0.579976	0.561931	0.996635
ENST00000228872|CDKN1B	356.776	-0.0601785	0.161207	-0.3733	0.708925	0.998448
ENST00000228922|OGFOD2	79.38	-0.378198	0.252921	-1.49532	0.134831	0.994052
ENST00000228928|OAS3	4.14312	0.308368	0.901048	0.342233	0.732176	0.998448
ENST00000228945|ARHGDIB	1.7929	-0.699994	1.72582	-0.405602	0.685035	0.998448
ENST00000229030|FZD10	28.6981	0.466308	0.336914	1.38405	0.166342	0.994052
ENST00000229179|NUP107	3221.62	0.173526	0.117276	1.47963	0.138972	0.994052
ENST00000229195|CNOT2	1457.22	-0.0943524	0.111343	-0.847406	0.396769	0.996558
ENST00000229214|KRR1	2577.75	-0.111294	0.178574	-0.62324	0.533127	0.996635
ENST00000229238|MRPL51	1856.86	-0.046647	0.103138	-0.452277	0.65107	0.998448
ENST00000229239|GAPDH	78119.8	-0.172434	0.14938	-1.15433	0.248364	0.994052
ENST00000229266|CHPT1	539.765	0.250005	0.12032	2.07783	0.0377248	0.994052
ENST00000229314|GOLT1B	426.344	-0.0721703	0.132456	-0.544862	0.585849	0.998075
ENST00000229328|PRKAB1	327.138	0.11466	0.147415	0.777808	0.436682	0.996558
ENST00000229329|CMAS	846.529	0.0683486	0.111759	0.611569	0.540823	0.996635
ENST00000229330|HCFC2	120.701	0.000740047	0.225921	0.00327569	0.997386	0.999884
ENST00000229332|CLEC4A	2.28912	-0.435675	1.3945	-0.312424	0.754718	0.998448
ENST00000229340|RAB35	439.047	-0.226234	0.243882	-0.927637	0.353596	0.996558
ENST00000229379|COX6A1	4661.4	-0.308001	0.182398	-1.68863	0.0912913	0.994052
ENST00000229390|SRSF9	4439.17	-0.226563	0.169588	-1.33596	0.181562	0.994052
ENST00000229416|GCLC	461.89	0.13516	0.138592	0.975237	0.329443	0.994052
ENST00000229554|RSPH4A	2.45797	-0.553358	1.27815	-0.432936	0.665061	0.998448
ENST00000229595|ASF1A	656.386	0.12347	0.133825	0.922624	0.356203	0.996558
ENST00000229633|HINT3	545.501	-0.315954	0.117008	-2.70029	0.00692801	0.871527
ENST00000229708|ULBP1	17.322	-0.0922087	0.495237	-0.186191	0.852295	0.998664
ENST00000229758|FBXO5	1828.52	0.0754302	0.212032	0.35575	0.722028	0.998448
ENST00000229769|FANCE	194.201	-0.0680286	0.17069	-0.398551	0.690224	0.998448
ENST00000229795|MAPK14	944.189	-0.0510513	0.114308	-0.44661	0.655157	0.998448
ENST00000229812|STK38	461.376	0.16063	0.154935	1.03676	0.299847	0.994052
ENST00000229903|SAYSD1	195.59	-0.251026	0.245388	-1.02298	0.306319	0.994052
ENST00000229922|CAP2	292.237	0.0173462	0.173003	0.100266	0.920133	0.998664
ENST00000229955|GPR63	36.2613	0.298967	0.345752	0.864685	0.387212	0.996558
ENST00000230036|GPLD1	19.0466	-0.155821	0.448687	-0.347283	0.728378	0.998448
ENST00000230048|ACOT13	745.041	0.000268582	0.110531	0.00242991	0.998061	0.999884
ENST00000230050|RPS12	9283.12	-0.00394563	0.0874028	-0.045143	0.963993	0.999758
ENST00000230053|B3GAT2	51.0448	-0.235368	0.274097	-0.858703	0.390504	0.996558
ENST00000230085|SNX3	1217.52	-0.226769	0.113951	-1.99005	0.0465849	0.994052
ENST00000230122|ZBTB24	577.913	0.00772169	0.13985	0.0552141	0.955968	0.999757
ENST00000230124|FIG4	475.55	0.358268	0.202322	1.77078	0.0765973	0.994052
ENST00000230301|C6orf118	6.57897	-0.0636046	0.659818	-0.0963972	0.923205	0.998664
ENST00000230340|BYSL	1434.42	-0.215355	0.160278	-1.34363	0.179068	0.994052
ENST00000230419|PTK7	2249.47	-0.0314717	0.110015	-0.286067	0.774827	0.998448
ENST00000230431|DNPH1	1260.38	-0.172345	0.190166	-0.906285	0.364785	0.996558
ENST00000230449|EXOC2	1331.16	0.268633	0.157684	1.70361	0.0884539	0.994052
ENST00000230461|TMEM30A	1772.45	0.0905074	0.147941	0.611782	0.540682	0.996635
ENST00000230510|TTK	2322.8	0.0954989	0.187673	0.508858	0.610852	0.998448
ENST00000230582|PRSS16	25.0279	0.356272	0.370309	0.962094	0.336003	0.996558
ENST00000230640|SKIV2L2	4918.69	0.18153	0.166449	1.0906	0.275448	0.994052
ENST00000230658|ISL1	207.964	-0.243445	0.25516	-0.954089	0.340039	0.996558
ENST00000230771|HARS2	275.244	0.105308	0.170071	0.619201	0.535784	0.996635
ENST00000230792|NUDT12	736.719	-0.0342249	0.14886	-0.229913	0.818159	0.998448
ENST00000230882|GHR	23.2481	0.25025	0.383023	0.653355	0.513528	0.996558
ENST00000230895|DAP	320.703	-0.0735975	0.160457	-0.458675	0.646468	0.998448
ENST00000230990|HBEGF	27.913	0.0415274	0.382108	0.10868	0.913456	0.998664
ENST00000231004|LOX	454.274	-0.0321506	0.141885	-0.226596	0.820738	0.998448
ENST00000231061|SPARC	180.521	-0.318519	0.201314	-1.5822	0.113604	0.994052
ENST00000231121|HAND1	164.312	0.0353831	0.240416	0.147174	0.882994	0.998664
ENST00000231173|PCDHB15	3.93671	0.810601	1.0027	0.80842	0.418849	0.996558
ENST00000231198|THG1L	233.807	-0.0593607	0.205241	-0.289225	0.772409	0.998448
ENST00000231238|TTC1	1592.64	-0.0952326	0.112189	-0.848857	0.395961	0.996558
ENST00000231368|LNPEP	824.453	0.188541	0.185578	1.01597	0.309646	0.994052
ENST00000231461|ST8SIA4	62.0347	0.219037	0.359728	0.608896	0.542593	0.996635
ENST00000231498|NUP155	5352.07	0.272216	0.088733	3.06781	0.00215632	0.633657
ENST00000231512|C5orf15	1583.05	-0.00724025	0.105166	-0.0688461	0.945112	0.998681
ENST00000231524|TRIM23	761.806	-0.0608559	0.179699	-0.338655	0.73487	0.998448
ENST00000231572|RARS	6066.09	0.0206491	0.114646	0.180112	0.857065	0.998664
ENST00000231721|SEMA3G	21.4853	0.711721	0.429964	1.6553	0.0978631	0.994052
ENST00000231887|EHHADH	145.088	0.363372	0.181538	2.00163	0.0453248	0.994052
ENST00000231948|CRBN	681.78	0.0292391	0.172806	0.169202	0.865638	0.998664
ENST00000232165|UBE3A	1106.23	0.13371	0.189107	0.70706	0.479529	0.996558
ENST00000232219|RBP1	245.353	0.106314	0.147219	0.722147	0.470204	0.996558
ENST00000232375|PFKFB4	79.9464	0.059239	0.237753	0.249162	0.803236	0.998448
ENST00000232424|HES1	928.537	-0.0893768	0.165079	-0.541419	0.588218	0.998075
ENST00000232458|ECT2	2765.35	0.135057	0.161945	0.833967	0.4043	0.996558
ENST00000232496|TUSC2	107.704	-0.192902	0.265059	-0.727768	0.466756	0.996558
ENST00000232501|NPRL2	496.648	0.0500504	0.100097	0.500017	0.617063	0.998448
ENST00000232564|GNB4	805.937	0.105968	0.106009	0.999617	0.317496	0.994052
ENST00000232607|UMPS	1597.98	-0.0130892	0.121267	-0.107937	0.914046	0.998664
ENST00000232744|ABTB1	25.1782	0.0566764	0.350125	0.161875	0.871404	0.998664
ENST00000232766|KLHL18	348.297	0.114516	0.19558	0.585518	0.5582	0.996635
ENST00000232888|RRP9	515.093	-0.422516	0.346459	-1.21953	0.222643	0.994052
ENST00000232905|EIF1B	1533.89	0.0149506	0.139209	0.107397	0.914474	0.998664
ENST00000232974|ZBTB47	55.5492	0.192496	0.276563	0.696031	0.486409	0.996558
ENST00000232975|TNNC1	3.20976	-0.235719	0.896984	-0.26279	0.792712	0.998448
ENST00000232978|NKTR	1097.39	0.0270041	0.235024	0.114899	0.908525	0.998664
ENST00000233027|NEK4	682.142	0.100041	0.129133	0.774709	0.438512	0.996558
ENST00000233047|TMEM159	56.9413	-0.105257	0.242278	-0.434449	0.663962	0.998448
ENST00000233055|WDFY1	535.47	-0.183075	0.119801	-1.52816	0.126473	0.994052
ENST00000233072|CPS1	555.686	0.259269	0.225529	1.1496	0.250308	0.994052
ENST00000233078|DAZAP1	3756.25	-0.337119	0.140611	-2.39752	0.0165065	0.994052
ENST00000233099|HEATR5B	1063.06	0.380695	0.130278	2.92217	0.00347607	0.743452
ENST00000233114|MDH1	7870.12	-0.154564	0.0824178	-1.87536	0.0607425	0.994052
ENST00000233121|MAPRE3	309.578	0.0155056	0.167466	0.0925895	0.92623	0.998664
ENST00000233143|TMSB10	642.235	0.223873	0.221418	1.01109	0.311973	0.994052
ENST00000233146|MSH2	4789.75	0.0485135	0.11549	0.420067	0.674436	0.998448
ENST00000233154|NCK2	179.666	-0.156558	0.212417	-0.737031	0.461103	0.996558
ENST00000233156|TFPI	127.261	0.606996	0.299308	2.028	0.0425606	0.994052
ENST00000233190|NDUFS1	4373.72	0.0945915	0.167763	0.563841	0.572862	0.996835
ENST00000233331|INO80B	289.452	-0.27607	0.133231	-2.07212	0.0382546	0.994052
ENST00000233336|TTL	282.269	0.115187	0.137845	0.835623	0.403367	0.996558
ENST00000233379|FAHD2A	61.7941	-0.351828	0.225603	-1.5595	0.118878	0.994052
ENST00000233468|SF3B6	7382.38	-0.105907	0.189004	-0.560342	0.575246	0.996835
ENST00000233535|SLC30A3	66.3254	0.319394	0.265501	1.20298	0.228983	0.994052
ENST00000233575|SNX17	1294.59	-0.173791	0.134302	-1.29403	0.195655	0.994052
ENST00000233596|REEP6	122.909	-0.200001	0.18091	-1.10553	0.268931	0.994052
ENST00000233607|APC2	7.53425	0.143358	0.614919	0.233134	0.815657	0.998448
ENST00000233615|WBP1	80.6078	0.0386764	0.23282	0.166121	0.868061	0.998664
ENST00000233616|MOGS	720.146	0.0188875	0.195743	0.0964915	0.92313	0.998664
ENST00000233623|TTC31	230.055	-0.0415812	0.168456	-0.246837	0.805034	0.998448
ENST00000233627|NDUFS7	1504.4	-0.272301	0.184367	-1.47695	0.139689	0.994052
ENST00000233630|PCGF1	291.515	-0.0967622	0.190516	-0.507894	0.611527	0.998448
ENST00000233668|DOK1	84.1815	0.170106	0.293539	0.579502	0.562251	0.996654
ENST00000233710|ACADL	121.654	0.311944	0.250256	1.2465	0.212582	0.994052
ENST00000233712|EVA1A	4.48315	1.18646	0.935704	1.26799	0.204802	0.994052
ENST00000233741|FANCL	988.501	0.105518	0.177643	0.593989	0.552519	0.996635
ENST00000233809|IGFBP2	1440.02	-0.201383	0.207383	-0.971068	0.331515	0.995277
ENST00000233813|IGFBP5	391.418	-0.216589	0.133819	-1.61853	0.105549	0.994052
ENST00000233838|GGCX	890.457	0.0640369	0.104041	0.615498	0.538226	0.996635
ENST00000233893|HSPE1	2745.46	-0.173657	0.184186	-0.942835	0.345765	0.996558
ENST00000233948|WNT6	2.69857	0.668844	1.06272	0.629367	0.529109	0.996635
ENST00000233969|SLC9A2	4.84218	-0.752538	0.995283	-0.756104	0.449587	0.996558
ENST00000234038|PPP1R7	1943.72	-0.0728519	0.122469	-0.594859	0.551938	0.996635
ENST00000234111|ODC1	2996.63	0.156697	0.093669	1.67288	0.0943516	0.994052
ENST00000234115|PLEKHB2	1123.23	-0.211788	0.128416	-1.64924	0.099099	0.994052
ENST00000234160|GORASP2	2444.23	0.0103972	0.110638	0.0939752	0.925129	0.998664
ENST00000234170|CEBPZ	1984.24	0.289751	0.159328	1.81858	0.0689757	0.994052
ENST00000234198|DLX2	1625.76	-0.0905363	0.178869	-0.506159	0.612745	0.998448
ENST00000234256|SLC1A4	275.214	0.0557451	0.339519	0.164189	0.869583	0.998664
ENST00000234296|ORC2	1494.42	0.0479292	0.123116	0.389301	0.697053	0.998448
ENST00000234310|PPP3R1	1067.74	0.186227	0.178921	1.04083	0.297952	0.994052
ENST00000234313|PLEK	1.04407	0.0201378	1.51383	0.0133025	0.989386	0.999758
ENST00000234371|KISS1R	6.35146	-0.588846	0.676867	-0.869958	0.384323	0.996558
ENST00000234389|GRIN3B	4.48829	0.454259	0.828068	0.548577	0.583296	0.998075
ENST00000234392|VAX2	54.0309	-0.303808	0.411597	-0.738121	0.460441	0.996558
ENST00000234396|ATP6V1B1	13.4982	0.605637	0.57701	1.04961	0.293897	0.994052
ENST00000234420|MSH6	5052.97	0.0159821	0.0781544	0.204494	0.837967	0.99866
ENST00000234453|PLEKHA3	151.465	0.131967	0.214389	0.615549	0.538192	0.996635
ENST00000234454|SPR	215.913	-0.160212	0.318407	-0.503167	0.614847	0.998448
ENST00000234590|ENO1	49453	-0.117239	0.172016	-0.681557	0.495519	0.996558
ENST00000234626|CDC7	2068.43	0.173226	0.127522	1.3584	0.174337	0.994052
ENST00000234677|SARS	6577.88	0.0568703	0.152244	0.373547	0.708741	0.998448
ENST00000234739|BCL9	606.876	-0.454908	0.203994	-2.23	0.0257473	0.994052
ENST00000234827|TCEANC2	523.592	-0.0734198	0.131283	-0.559249	0.575992	0.996835
ENST00000234831|TMEM59	2289.27	0.100605	0.134672	0.747037	0.455041	0.996558
ENST00000234875|RPL22	10564.5	0.0934263	0.169621	0.550796	0.581774	0.998022
ENST00000234961|OPRD1	13.8746	0.266618	0.491559	0.542392	0.587549	0.998075
ENST00000235090|WDR77	2417.06	-0.210332	0.267141	-0.787343	0.431081	0.996558
ENST00000235307|C1orf21	88.5836	0.532	0.338759	1.57044	0.116314	0.994052
ENST00000235332|MIIP	209.11	-0.26473	0.269867	-0.980965	0.32661	0.994052
ENST00000235345|SLC35D1	144.548	0.0338323	0.178673	0.189354	0.849816	0.998664
ENST00000235372|PRDM2	878.964	0.034171	0.147937	0.230983	0.817328	0.998448
ENST00000235382|RGS2	233.433	0.0470495	0.186741	0.251951	0.801079	0.998448
ENST00000235521|WARS2	369.704	0.0255078	0.188437	0.135365	0.892323	0.998664
ENST00000235532|OSCP1	114.48	-0.134784	0.191481	-0.703904	0.481492	0.996558
ENST00000235628|NT5C1A	40.1823	-0.175314	0.302145	-0.580231	0.561759	0.996635
ENST00000235835|AKR7A2	935.308	-0.2523	0.160977	-1.5673	0.117044	0.994052
ENST00000236051|EBNA1BP2	2037.22	-0.249715	0.18534	-1.34734	0.177871	0.994052
ENST00000236137|SLC19A2	205.129	0.0661044	0.144187	0.458462	0.646621	0.998448
ENST00000236147|SELL	1.32381	-1.04949	1.47475	-0.711637	0.476689	0.996558
ENST00000236192|VAMP4	139.919	0.00871902	0.34865	0.0250079	0.980049	0.999758
ENST00000236273|SYF2	1108.64	0.0444072	0.213567	0.207931	0.835283	0.998448
ENST00000236671|CTSD	3173.57	0.0217299	0.144096	0.150802	0.880132	0.998664
ENST00000236850|APOA1	1.70181	-1.59854	1.38758	-1.15203	0.249308	0.994052
ENST00000236877|SLC8A2	12.8178	-0.334412	0.554737	-0.60283	0.546622	0.996635
ENST00000236957|EEF1B2	19608.6	-0.0759256	0.113993	-0.666057	0.505375	0.996558
ENST00000236959|ATIC	6148.39	-0.0439865	0.112267	-0.391801	0.695206	0.998448
ENST00000236980|FASTKD2	876.196	0.222052	0.144608	1.53554	0.12465	0.994052
ENST00000237172|FILIP1	4.33492	0.48251	0.957371	0.503995	0.614265	0.998448
ENST00000237264|TBPL1	201.795	0.0565737	0.231447	0.244435	0.806894	0.998448
ENST00000237281|FBXO30	627.521	0.159183	0.205553	0.774416	0.438685	0.996558
ENST00000237283|ADAT2	130.14	0.101583	0.192067	0.528895	0.596878	0.998448
ENST00000237305|SGK1	77.2588	0.329317	0.231643	1.42165	0.155126	0.994052
ENST00000237353|PMFBP1	1.04625	-0.373911	1.53583	-0.243458	0.807651	0.998448
ENST00000237380|MED28	507.368	-0.170497	0.140692	-1.21185	0.22557	0.994052
ENST00000237455|RNF103	266.474	0.488841	0.253373	1.92933	0.0536895	0.994052
ENST00000237500|MYL12B	798.538	-0.10855	0.108515	-1.00031	0.317158	0.994052
ENST00000237530|RPN2	7090.74	0.0441472	0.0670308	0.658611	0.510146	0.996558
ENST00000237596|PKD2	144.874	0.166613	0.18077	0.921684	0.356694	0.996558
ENST00000237612|ABCG2	70.0376	0.468416	0.220293	2.12633	0.0334758	0.994052
ENST00000237623|SPP1	2.16821	-0.704162	1.43518	-0.490642	0.62368	0.998448
ENST00000237642|STBD1	82.5148	0.158698	0.244573	0.648878	0.516417	0.996558
ENST00000237654|CCNI	1390.81	0.122197	0.134169	0.91077	0.362416	0.996558
ENST00000237822|LDAH	158.886	-0.0191132	0.164203	-0.1164	0.907335	0.998664
ENST00000237853|ELL2	240.194	0.021497	0.239181	0.0898774	0.928385	0.998664
ENST00000237889|NDUFB3	1782.97	-0.115579	0.149478	-0.773216	0.439395	0.996558
ENST00000237937|ZFAND5	2253.13	-0.132347	0.143016	-0.925398	0.354759	0.996558
ENST00000238081|YWHAQ	11049.5	-0.222113	0.0910962	-2.43823	0.0147594	0.994052
ENST00000238112|CPSF3	2485.16	0.227716	0.169246	1.34547	0.178474	0.994052
ENST00000238146|DDX55	455.16	0.080087	0.114889	0.697082	0.485752	0.996558
ENST00000238256|FKBP15	739.604	0.0178501	0.115141	0.155028	0.876799	0.998664
ENST00000238497|VPS4B	819.54	-0.0759725	0.134977	-0.562855	0.573533	0.996835
ENST00000238558|GSC	47.4342	-0.127644	0.365292	-0.349431	0.726766	0.998448
ENST00000238561|ADCK1	196.2	0.00616528	0.18126	0.0340134	0.972866	0.999758
ENST00000238609|IFI27L2	69.284	0.0590709	0.265546	0.222451	0.823963	0.998448
ENST00000238616|NEK9	1969.96	0.127425	0.0863892	1.47501	0.140209	0.994052
ENST00000238618|ACYP1	285.332	0.125608	0.215026	0.584152	0.559118	0.996635
ENST00000238647|IRF2BPL	497.276	-0.217106	0.19461	-1.1156	0.264595	0.994052
ENST00000238667|FLVCR2	15.5877	-0.164264	0.620868	-0.264572	0.791339	0.998448
ENST00000238682|TGFB3	14.9282	-0.132512	0.45351	-0.292192	0.77014	0.998448
ENST00000238714|PAPOLG	799.293	0.168752	0.201366	0.838038	0.402009	0.996558
ENST00000238738|RHOQ	89.7541	0.300075	0.195411	1.53561	0.124635	0.994052
ENST00000238788|TMEM214	753.503	-0.0511167	0.15323	-0.333594	0.738686	0.998448
ENST00000238789|ATAD2B	424.873	0.116244	0.205909	0.564541	0.572386	0.996835
ENST00000238823|FAM98A	1750.15	0.0158453	0.144605	0.109576	0.912745	0.998664
ENST00000238831|YIPF4	1083.12	0.0242924	0.150917	0.160965	0.872121	0.998664
ENST00000238856|AFTPH	450.676	0.0866062	0.203801	0.424954	0.67087	0.998448
ENST00000238875|LGALSL	225.079	-0.214643	0.164038	-1.3085	0.190703	0.994052
ENST00000238892|CRIPT	540.243	-0.205694	0.111126	-1.85101	0.0641681	0.994052
ENST00000238936|TMEM180	149.805	0.132313	0.170428	0.776358	0.437537	0.996558
ENST00000238961|SLF2	518.775	0.103777	0.202917	0.511425	0.609053	0.998448
ENST00000239144|HOXB8	142.207	-0.0747046	0.284264	-0.2628	0.792705	0.998448
ENST00000239151|HOXB5	56.3783	-0.290268	0.267183	-1.0864	0.277302	0.994052
ENST00000239165|HOXB7	194.483	-0.208696	0.216093	-0.96577	0.334159	0.996558
ENST00000239223|DUSP1	399.239	-0.017836	0.188274	-0.0947345	0.924526	0.998664
ENST00000239231|PANK3	767.831	0.126964	0.155849	0.814656	0.415269	0.996558
ENST00000239243|MSX2	887.875	-0.0122574	0.189228	-0.0647758	0.948352	0.998681
ENST00000239367|LRP11	651.299	0.180457	0.104773	1.72236	0.0850037	0.994052
ENST00000239374|CCDC170	20.943	-0.00460422	0.544847	-0.00845047	0.993258	0.999758
ENST00000239440|ARAP3	38.9899	-0.0690702	0.282193	-0.244763	0.80664	0.998448
ENST00000239444|PCDHB8	3.19878	0.0948056	0.931018	0.10183	0.918892	0.998664
ENST00000239449|PCDHB14	7.93866	0.885185	0.624031	1.41849	0.156047	0.994052
ENST00000239450|PCDHB12	3.1208	-0.979207	0.95542	-1.0249	0.305412	0.994052
ENST00000239461|PRRX1	26.9299	-0.197485	0.528615	-0.37359	0.708709	0.998448
ENST00000239614|MSANTD2	143.633	-0.0147216	0.199367	-0.0738417	0.941136	0.998681
ENST00000239666|PDZD11	611.714	-0.244839	0.152126	-1.60945	0.107518	0.994052
ENST00000239690|NUDCD1	907.811	0.0520958	0.133068	0.391499	0.695429	0.998448
ENST00000239830|CCDC77	521.107	0.198446	0.167433	1.18523	0.235928	0.994052
ENST00000239878|UFM1	544.923	-0.176308	0.148421	-1.18789	0.234875	0.994052
ENST00000239882|ELF1	743.215	0.0544212	0.151764	0.35859	0.719902	0.998448
ENST00000239891|ALG5	765.459	0.127774	0.110403	1.15734	0.247135	0.994052
ENST00000239906|FAM53C	427.275	0.0347056	0.155376	0.223366	0.823251	0.998448
ENST00000239938|EGR1	97.9064	-0.0816498	0.246603	-0.331098	0.74057	0.998448
ENST00000239940|PFN2	1083.2	-0.0492798	0.145424	-0.33887	0.734708	0.998448
ENST00000240050|MTERF2	203.777	0.252302	0.257572	0.979537	0.327315	0.994052
ENST00000240055|NFYB	495.587	-0.0440058	0.186418	-0.23606	0.813386	0.998448
ENST00000240079|CCDC53	205.464	0.0715147	0.190878	0.374663	0.707911	0.998448
ENST00000240100|DUSP4	40.8424	0.0823279	0.301448	0.273108	0.78477	0.998448
ENST00000240123|SORBS3	368.976	-0.0298746	0.167905	-0.177926	0.858781	0.998664
ENST00000240139|PPP3CC	145.713	0.281816	0.177147	1.59086	0.111641	0.994052
ENST00000240185|TARDBP	4685.82	-0.179508	0.0835589	-2.14828	0.0316918	0.994052
ENST00000240285|RDH10	420.165	0.208374	0.107608	1.93642	0.0528159	0.994052
ENST00000240306|DLX4	9.78188	-0.350642	0.697656	-0.502601	0.615245	0.998448
ENST00000240316|COIL	1022.61	0.00628754	0.142438	0.0441424	0.964791	0.999758
ENST00000240328|TBX2	164.942	0.0236413	0.245545	0.0962811	0.923297	0.998664
ENST00000240333|SLC35B1	496.896	-0.0360387	0.15436	-0.233472	0.815395	0.998448
ENST00000240335|TBX4	1.20255	0.461851	1.56478	0.295154	0.767877	0.998448
ENST00000240361|TEX14	4.45349	-1.23933	0.750845	-1.65058	0.0988235	0.994052
ENST00000240364|FAM117A	181.566	-0.328754	0.22671	-1.45011	0.147029	0.994052
ENST00000240423|NCAPH	2476.36	0.0814113	0.120773	0.674085	0.500257	0.996558
ENST00000240488|MND1	769.669	0.0877692	0.260829	0.3365	0.736494	0.998448
ENST00000240587|TSHZ3	184.908	0.208775	0.177626	1.17537	0.239849	0.994052
ENST00000240651|PYROXD1	435.832	0.152849	0.254383	0.600863	0.547931	0.996635
ENST00000240662|KCNJ8	96.8994	-0.0579886	0.21838	-0.26554	0.790593	0.998448
ENST00000240719|ZNF549	80.3524	0.170707	0.263953	0.646733	0.517805	0.996632
ENST00000240727|ZSCAN18	84.1866	0.345983	0.218522	1.58329	0.113356	0.994052
ENST00000240922|NAA50	3106.23	-0.0584902	0.109002	-0.536596	0.591547	0.99816
ENST00000241014|MAPK8IP1	133.453	-0.318769	0.203364	-1.56748	0.117004	0.994052
ENST00000241051|DEPDC7	373.861	0.0696805	0.145773	0.478007	0.632645	0.998448
ENST00000241052|CAT	1137.33	-0.103172	0.112593	-0.916327	0.359495	0.996558
ENST00000241125|GJA3	35.4255	-0.274435	0.364886	-0.752111	0.451984	0.996558
ENST00000241274|SLITRK3	53.664	-0.196858	0.241094	-0.816521	0.414202	0.996558
ENST00000241337|GSTM2	265.297	0.11462	0.151428	0.75693	0.449092	0.996558
ENST00000241416|ACVR2A	338.226	0.201493	0.181899	1.10772	0.267984	0.994052
ENST00000241436|POLK	662.681	0.0629231	0.166592	0.377707	0.705649	0.998448
ENST00000241453|FLT3	19.2197	0.199446	0.479151	0.416249	0.677228	0.998448
ENST00000241463|RASL11A	137.046	-0.0884659	0.212838	-0.415648	0.677667	0.998448
ENST00000241502|FYTTD1	1128.45	-0.22534	0.178282	-1.26395	0.206247	0.994052
ENST00000241704|COPA	6447.83	0.262899	0.153674	1.71075	0.0871264	0.994052
ENST00000242057|AHR	359.665	0.245321	0.175152	1.40062	0.161329	0.994052
ENST00000242108|EEPD1	74.3746	-0.00530089	0.208458	-0.0254291	0.979713	0.999758
ENST00000242140|WIPF3	68.6905	-0.172113	0.280463	-0.613675	0.53943	0.996635
ENST00000242159|HOXA7	55.2172	-0.100467	0.368384	-0.272724	0.785065	0.998448
ENST00000242208|INHBA	2.30142	0.147382	1.18839	0.124018	0.901301	0.998664
ENST00000242209|FKBP9	579.773	-0.0494939	0.123641	-0.400303	0.688933	0.998448
ENST00000242248|POLM	82.469	-0.15295	0.319889	-0.478135	0.632554	0.998448
ENST00000242257|FTSJ2	418.72	-0.168928	0.181389	-0.931303	0.351697	0.996558
ENST00000242261|TWIST1	105.51	-0.531829	0.251226	-2.11694	0.0342653	0.994052
ENST00000242315|PHF24	3.56366	0.246213	0.914124	0.269343	0.787666	0.998448
ENST00000242351|ZC3HAV1	2213.9	-0.250048	0.105753	-2.36446	0.0180563	0.994052
ENST00000242505|FAM149B1	96.3313	-0.296283	0.235905	-1.25594	0.209136	0.994052
ENST00000242576|UNG	2345.47	-0.161201	0.135524	-1.18947	0.234257	0.994052
ENST00000242592|ACADS	214.399	-0.0525476	0.170567	-0.308076	0.758024	0.998448
ENST00000242607|HVCN1	3.82797	0.44757	0.849825	0.526661	0.598429	0.998448
ENST00000242719|RNF11	33.7262	0.332668	0.328492	1.01271	0.311196	0.994052
ENST00000242728|BHLHE41	32.0438	-0.148801	0.29901	-0.497645	0.618735	0.998448
ENST00000242729|SSPN	22.9352	0.135895	0.368729	0.368548	0.712464	0.998448
ENST00000242776|DDX39A	1783.81	-0.14397	0.202607	-0.710586	0.477341	0.996558
ENST00000242783|PKN1	1128.46	0.0180082	0.141697	0.127089	0.89887	0.998664
ENST00000242784|C19orf43	1375.34	-0.100887	0.161324	-0.625369	0.531729	0.996635
ENST00000242786|ADGRE5	381.71	-0.0241714	0.166083	-0.145538	0.884286	0.998664
ENST00000242804|ZNF442	5.62031	0.0424947	0.892077	0.0476357	0.962007	0.999758
ENST00000242827|EBPL	843.121	-0.0939766	0.166286	-0.565151	0.571971	0.996835
ENST00000242839|ATP7B	670.348	-0.101937	0.122839	-0.829846	0.406626	0.996558
ENST00000243045|ORMDL2	577.264	-0.183225	0.134842	-1.35881	0.174205	0.994052
ENST00000243052|PDE1B	24.4179	0.540729	0.358166	1.50972	0.131115	0.994052
ENST00000243056|HOXC13	155.006	-0.14765	0.22501	-0.656191	0.511701	0.996558
ENST00000243077|LRP1	2800.49	0.113145	0.173872	0.650739	0.515215	0.996558
ENST00000243103|HOXC12	2.763	0.316876	1.13469	0.279261	0.780044	0.998448
ENST00000243108|HOXC6	100.866	-0.0944666	0.214731	-0.43993	0.659987	0.998448
ENST00000243167|FAAH	7.62914	0.694246	0.668733	1.03815	0.299199	0.994052
ENST00000243189|RSRP1	117.029	0.205598	0.21592	0.952196	0.340998	0.996558
ENST00000243253|SEC61A1	4367.96	0.0776778	0.101208	0.767507	0.44278	0.996558
ENST00000243298|RAB9B	57.7617	0.0382746	0.241023	0.158801	0.873826	0.998664
ENST00000243300|NRK	11.5136	-0.00830507	0.547242	-0.0151762	0.987892	0.999758
ENST00000243344|TTC21B	575.191	0.245218	0.246864	0.993335	0.320547	0.994052
ENST00000243346|NMI	55.3035	-0.00657681	0.309749	-0.0212327	0.98306	0.999758
ENST00000243349|ACVR1C	27.9589	-0.00075457	0.343968	-0.00219372	0.99825	0.999884
ENST00000243440|BATF3	29.8566	0.455378	0.396446	1.14865	0.2507	0.994052
ENST00000243457|KCNJ2	3.44164	0.79796	1.08707	0.734046	0.462921	0.996558
ENST00000243498|EXOSC9	1738.29	0.202107	0.142026	1.42303	0.154728	0.994052
ENST00000243501|PLA2G12A	301.338	0.0365331	0.139685	0.261539	0.793677	0.998448
ENST00000243563|SNRPA	4511.28	-0.147389	0.120128	-1.22694	0.219846	0.994052
ENST00000243578|B9D2	27.2956	-0.225519	0.391377	-0.57622	0.564466	0.996835
ENST00000243644|ZNF350	56.2969	0.024014	0.308393	0.0778682	0.937933	0.998664
ENST00000243662|RAB38	12.8084	-0.228244	0.491689	-0.464205	0.642501	0.998448
ENST00000243776|CHPF	350.055	-0.18284	0.255107	-0.716717	0.473549	0.996558
ENST00000243878|ENKD1	149.098	-0.449613	0.237852	-1.89031	0.0587171	0.994052
ENST00000243896|SLC35C2	124.929	-0.154037	0.218725	-0.704252	0.481276	0.996558
ENST00000243903|ACTR5	269.061	-0.0970879	0.26323	-0.368833	0.712252	0.998448
ENST00000243918|SYS1	117.701	-0.391852	0.279111	-1.40393	0.16034	0.994052
ENST00000243964|SLC12A5	5.1265	0.073594	0.785517	0.0936886	0.925357	0.998664
ENST00000243997|ATP5E	1864.79	0.0393614	0.158152	0.248883	0.803451	0.998448
ENST00000244007|PLCG1	1034.41	0.21486	0.133888	1.60478	0.108543	0.994052
ENST00000244020|SRSF6	7788.86	-0.129642	0.15158	-0.85527	0.392402	0.996558
ENST00000244040|RAB22A	132.828	0.153932	0.180124	0.854593	0.392777	0.996558
ENST00000244043|PTGIS	5.51929	-0.335714	0.752145	-0.446342	0.65535	0.998448
ENST00000244050|SNAI1	13.3574	0.201596	0.46341	0.435027	0.663543	0.998448
ENST00000244051|MOCS3	263.673	-0.175472	0.223914	-0.783659	0.43324	0.996558
ENST00000244061|RNF114	1283.32	-0.238636	0.120282	-1.98397	0.0472589	0.994052
ENST00000244137|PEPD	1192.9	-0.143328	0.221217	-0.647906	0.517046	0.996632
ENST00000244217|MCEE	123.182	-0.196472	0.184706	-1.0637	0.287466	0.994052
ENST00000244221|PAIP2B	145.027	0.268084	0.176002	1.52319	0.127711	0.994052
ENST00000244227|SNRNP27	707.768	-0.0935838	0.105591	-0.886283	0.375465	0.996558
ENST00000244230|MPHOSPH10	1276.57	0.295742	0.241253	1.22586	0.220252	0.994052
ENST00000244289|LIPE	25.3504	-0.596082	0.469565	-1.26943	0.204287	0.994052
ENST00000244333|LYPD3	5.37656	0.443826	0.941929	0.471188	0.637506	0.998448
ENST00000244496|RRP36	1371.41	-0.261069	0.126694	-2.06064	0.0393379	0.994052
ENST00000244520|SNRPC	4832.03	-0.296185	0.0992351	-2.98468	0.00283872	0.709425
ENST00000244533|ABCC10	275.434	0.175895	0.17536	1.00305	0.315837	0.994052
ENST00000244534|HIST1H1D	2715.96	-0.544311	0.278869	-1.95185	0.0509559	0.994052
ENST00000244571|AARS2	536.42	0.0289837	0.159854	0.181313	0.856122	0.998664
ENST00000244576|ZNF391	85.3072	-0.252945	0.278652	-0.907746	0.364013	0.996558
ENST00000244711|MEA1	860.65	-0.106575	0.14393	-0.740467	0.459017	0.996558
ENST00000244728|COL21A1	11.9733	0.646099	0.528075	1.2235	0.221142	0.994052
ENST00000244745|SOX4	1449.19	-0.335676	0.27877	-1.20413	0.22854	0.994052
ENST00000244751|CPNE5	6.83462	-0.221164	0.696488	-0.317541	0.750833	0.998448
ENST00000244763|SSR1	3500.03	0.0835685	0.181767	0.459756	0.645691	0.998448
ENST00000244815|LRRFIP1	2013.38	0.0412455	0.184715	0.223292	0.823308	0.998448
ENST00000244926|SCGB1D2	1.8574	2.16981	1.44623	1.50032	0.133531	0.994052
ENST00000245046|EMC3	960.94	0.177919	0.129295	1.37607	0.168799	0.994052
ENST00000245157|BBS2	837.718	0.173321	0.159044	1.08977	0.275815	0.994052
ENST00000245185|MT2A	17.711	-1.0215	0.771599	-1.32387	0.185547	0.994052
ENST00000245206|GOT2	4663.81	0.00635709	0.112468	0.0565235	0.954925	0.999757
ENST00000245222|SPHK2	45.7139	-0.235855	0.334353	-0.705407	0.480557	0.996558
ENST00000245304|RAP2A	97.6737	0.164694	0.20919	0.787293	0.43111	0.996558
ENST00000245323|EFNB2	360.22	-0.0958734	0.140187	-0.683897	0.494041	0.996558
ENST00000245407|SLC22A5	214.462	0.0332874	0.171131	0.194514	0.845773	0.998664
ENST00000245414|IRF1	109.89	-0.240423	0.185673	-1.29487	0.195364	0.994052
ENST00000245457|PTGER2	4.64037	0.18271	0.753612	0.242446	0.808435	0.998448
ENST00000245458|RPS29	5180.92	-0.612351	0.180757	-3.38771	0.000704788	0.45737
ENST00000245479|SOX9	321.78	-0.105586	0.23821	-0.443249	0.657586	0.998448
ENST00000245539|MRPS7	1774.43	-0.0423829	0.135524	-0.312733	0.754483	0.998448
ENST00000245543|ARMC7	168.222	-0.266294	0.254257	-1.04734	0.294941	0.994052
ENST00000245544|NUP85	1151.1	0.189297	0.100752	1.87884	0.060267	0.994052
ENST00000245552|NT5C	397.67	-0.13637	0.243557	-0.559911	0.57554	0.996835
ENST00000245564|MSTO1	448.174	-0.122163	0.182095	-0.670874	0.502301	0.996558
ENST00000245680|SLC35F5	573.543	0.23296	0.122565	1.90071	0.0573401	0.994052
ENST00000245787|INSIG2	135.896	0.0644724	0.17573	0.366884	0.713706	0.998448
ENST00000245796|PSD4	21.1197	0.0750794	0.419993	0.178764	0.858123	0.998664
ENST00000245812|ALKBH7	420.084	-0.270466	0.197857	-1.36698	0.171631	0.994052
ENST00000245816|CLPP	1175.79	-0.192864	0.213535	-0.903196	0.366422	0.996558
ENST00000245817|TNFSF9	57.2538	0.0737133	0.297204	0.248023	0.804117	0.998448
ENST00000245838|THOC2	5759.67	0.315656	0.203995	1.54737	0.121773	0.994052
ENST00000245903|CD70	12.5755	-0.184315	0.454963	-0.405121	0.685388	0.998448
ENST00000245907|C3	2.76843	0.0514227	0.944435	0.0544481	0.956578	0.999757
ENST00000245908|SH2D3A	14.7013	0.0406463	0.460868	0.0881953	0.929721	0.998664
ENST00000245925|EML2	304.522	0.0195072	0.146413	0.133234	0.894008	0.998664
ENST00000245932|VASP	441.575	-0.13515	0.15475	-0.873342	0.382476	0.996558
ENST00000245934|SYMPK	1394.96	-0.0617812	0.166055	-0.372053	0.709853	0.998448
ENST00000245957|CFAP61	2.86759	-0.263544	1.02048	-0.258253	0.796211	0.998448
ENST00000245960|CDC25B	1152.85	-0.0373327	0.106204	-0.35152	0.725198	0.998448
ENST00000246024|TMX4	362.956	0.03438	0.140062	0.245463	0.806098	0.998448
ENST00000246069|DSTN	2950.01	0.0918952	0.165264	0.55605	0.578177	0.99729
ENST00000246117|NCLN	851.022	-0.0530555	0.238411	-0.222538	0.823895	0.998448
ENST00000246151|PITHD1	577.3	-0.0928698	0.126578	-0.733696	0.463134	0.996558
ENST00000246166|FNTB	80.5294	-0.404242	0.2325	-1.73867	0.0820921	0.994052
ENST00000246174|ARMCX5	480.224	-0.0269536	0.130839	-0.206006	0.836786	0.998448
ENST00000246186|MMP24	1.67117	2.8387	1.57791	1.79902	0.0720147	0.994052
ENST00000246190|NECAB3	112.93	-0.0192528	0.187563	-0.102647	0.918243	0.998664
ENST00000246194|RALY	1883.44	-0.0626894	0.0921421	-0.680356	0.496279	0.996558
ENST00000246229|PLAGL2	372.943	-0.185961	0.142028	-1.30933	0.190423	0.994052
ENST00000246337|UROD	1442.76	-0.107203	0.146815	-0.73019	0.465274	0.996558
ENST00000246533|CAPNS1	2185.12	0.107829	0.101152	1.06601	0.286419	0.994052
ENST00000246535|PDCD2L	439.613	0.0116066	0.15827	0.0733339	0.94154	0.998681
ENST00000246548|UBA2	3826.18	0.205946	0.137154	1.50157	0.133208	0.994052
ENST00000246554|COX6B1	2492.2	-0.274631	0.188437	-1.45742	0.145002	0.994052
ENST00000246672|NR1D1	78.1449	-0.616173	0.339804	-1.81332	0.0697828	0.994052
ENST00000246747|ARL2	1562.5	-0.122724	0.165472	-0.741658	0.458295	0.996558
ENST00000246792|RRAS	69.444	-0.211954	0.271349	-0.781111	0.434737	0.996558
ENST00000246794|PRRG2	1.32329	-0.972022	1.58087	-0.614866	0.538644	0.996635
ENST00000246801|TSKS	3.54875	-0.922994	0.984114	-0.937893	0.348299	0.996558
ENST00000246802|GLTSCR2	2980.88	-0.0149636	0.104264	-0.143517	0.885882	0.998664
ENST00000246841|FLRT1	6.35589	-0.258838	0.724102	-0.357461	0.720747	0.998448
ENST00000246868|SBDS	2942.35	-0.0255607	0.163075	-0.156742	0.875448	0.998664
ENST00000246912|MLX	654.124	-0.224656	0.145936	-1.53941	0.123704	0.994052
ENST00000246957|TRAP1	5644.86	0.0645058	0.145965	0.441927	0.658542	0.998448
ENST00000247001|SUGP1	807.132	-0.197483	0.106567	-1.85313	0.0638632	0.994052
ENST00000247003|DDX49	699.529	-0.169393	0.266254	-0.636209	0.52464	0.996632
ENST00000247020|SDF2	309.441	-0.135207	0.131124	-1.03114	0.302476	0.994052
ENST00000247026|NSRP1	489.161	0.108783	0.248037	0.438575	0.660969	0.998448
ENST00000247138|SLC35A2	213.043	-0.0620108	0.193386	-0.320658	0.74847	0.998448
ENST00000247161|ELK1	233.76	-0.357083	0.152717	-2.33821	0.0193765	0.994052
ENST00000247178|ATG14	135.348	0.0606224	0.23913	0.253512	0.799873	0.998448
ENST00000247182|SIX1	534.158	-0.078976	0.214821	-0.367636	0.713145	0.998448
ENST00000247191|DLGAP5	4329.56	0.00509465	0.200677	0.0253873	0.979746	0.999758
ENST00000247194|L3HYPDH	185.153	0.0187872	0.24011	0.0782443	0.937634	0.998664
ENST00000247225|SGPP1	412.787	-0.0451567	0.125311	-0.360357	0.71858	0.998448
ENST00000247655|COX7C	4876.67	-0.310176	0.130466	-2.37744	0.017433	0.994052
ENST00000247665|PHPT1	1870.28	-0.127112	0.112481	-1.13008	0.258443	0.994052
ENST00000247668|TRAF2	447.73	-0.363296	0.275581	-1.31829	0.187406	0.994052
ENST00000247706|ABHD8	19.1287	-0.466216	0.500668	-0.931187	0.351757	0.996558
ENST00000247815|HELB	281.278	0.165466	0.199589	0.829032	0.407086	0.996558
ENST00000247843|YEATS4	877.488	0.0343673	0.176649	0.194552	0.845744	0.998664
ENST00000247930|ZNF777	655.653	-0.127298	0.131314	-0.969414	0.332339	0.995932
ENST00000247933|IDUA	20.3363	0.337396	0.417464	0.808203	0.418974	0.996558
ENST00000247956|ZNF317	439.295	0.300052	0.10809	2.77595	0.00550408	0.754059
ENST00000247970|PIN1	1090.36	-0.421749	0.180334	-2.33872	0.0193502	0.994052
ENST00000247977|FBXL12	210.838	-0.256406	0.228068	-1.12425	0.260905	0.994052
ENST00000247986|KIF17	132.225	0.0152061	0.238834	0.0636682	0.949234	0.998681
ENST00000248054|SIN3B	816.899	-0.130398	0.169076	-0.771241	0.440564	0.996558
ENST00000248070|EPS15L1	1605.22	-0.223804	0.110309	-2.02889	0.0424697	0.994052
ENST00000248071|KLF2	30.4559	0.0948495	0.354081	0.267875	0.788796	0.998448
ENST00000248098|HN1L	2396.93	-0.115096	0.100579	-1.14433	0.252485	0.994052
ENST00000248114|GFER	216.015	-0.331299	0.260515	-1.27171	0.203477	0.994052
ENST00000248121|SYNGR3	28.1986	0.168972	0.442895	0.381516	0.70282	0.998448
ENST00000248211|ZNF10	63.7781	0.27953	0.371292	0.752859	0.451535	0.996558
ENST00000248244|TICAM1	25.9265	-0.885641	0.334713	-2.64597	0.00814563	0.919292
ENST00000248248|MON1B	176.298	-0.0833959	0.251784	-0.33122	0.740479	0.998448
ENST00000248306|METTL25	129.288	0.0458105	0.195277	0.234593	0.814525	0.998448
ENST00000248342|EIF3K	4015.64	-0.280705	0.190574	-1.47294	0.140766	0.994052
ENST00000248378|EMC6	367.618	-0.238914	0.207453	-1.15165	0.249463	0.994052
ENST00000248437|TUBA4A	122.544	0.157451	0.255959	0.61514	0.538462	0.996635
ENST00000248450|AAMP	2303.53	-0.116174	0.201111	-0.577661	0.563493	0.996835
ENST00000248553|HSPB1	890.831	-0.243571	0.242193	-1.00569	0.314566	0.994052
ENST00000248564|GNG11	26.8288	-0.171333	0.359585	-0.476474	0.633737	0.998448
ENST00000248566|SHFM1	767.061	-0.0670696	0.124595	-0.538302	0.590368	0.998075
ENST00000248572|GNGT1	3.48669	-0.188399	0.909226	-0.207208	0.835847	0.998448
ENST00000248594|PTPN12	420.564	0.174015	0.235004	0.740477	0.45901	0.996558
ENST00000248598|FGL2	1.27205	-3.22178	1.83432	-1.75639	0.0790221	0.994052
ENST00000248600|STYXL1	419.106	0.0617067	0.123602	0.499236	0.617613	0.998448
ENST00000248633|PEX1	602.869	0.269255	0.215447	1.24975	0.211389	0.994052
ENST00000248668|LRFN1	84.6695	-0.267521	0.344088	-0.77748	0.436876	0.996558
ENST00000248701|SPINK2	24.0872	-0.438704	0.382414	-1.1472	0.2513	0.994052
ENST00000248706|RASL11B	104.704	0.190536	0.216733	0.879124	0.379334	0.996558
ENST00000248846|TUBGCP6	463.35	0.196792	0.182503	1.07829	0.280903	0.994052
ENST00000248879|DGCR6L	59.813	-0.432126	0.415714	-1.03948	0.298582	0.994052
ENST00000248923|GGT1	11.0861	-0.525472	0.499887	-1.05118	0.293175	0.994052
ENST00000248924|GCAT	283.498	0.0831026	0.175783	0.472758	0.636386	0.998448
ENST00000248929|SGSM3	500.223	0.109229	0.101802	1.07295	0.283291	0.994052
ENST00000248933|SEZ6L	2.71852	-0.686248	1.38589	-0.495168	0.620482	0.998448
ENST00000248948|VPREB3	11.1102	-0.404263	0.718548	-0.562612	0.573699	0.996835
ENST00000248958|SDF2L1	589.477	-0.503998	0.305874	-1.64773	0.0994075	0.994052
ENST00000248975|YWHAH	4185.76	-0.064243	0.107155	-0.599531	0.548819	0.996635
ENST00000249005|A4GALT	12.1044	-0.279905	0.519504	-0.538793	0.590029	0.998075
ENST00000249014|CDC42EP1	602.952	-0.343304	0.237485	-1.44558	0.148294	0.994052
ENST00000249064|CCDC117	984.262	0.0483482	0.128842	0.37525	0.707474	0.998448
ENST00000249066|APOL2	117.255	-0.08545	0.173844	-0.491534	0.623049	0.998448
ENST00000249071|RAC2	1.43078	-1.33579	1.63867	-0.81517	0.414975	0.996558
ENST00000249075|LIF	2.08012	-1.10606	1.26532	-0.874132	0.382047	0.996558
ENST00000249269|PMPCB	2566.64	0.145274	0.146074	0.994518	0.319971	0.994052
ENST00000249289|ATP6V1F	2032.47	-0.228883	0.114256	-2.00325	0.0451509	0.994052
ENST00000249299|LSM8	949.839	0.0876714	0.13586	0.645309	0.518727	0.996632
ENST00000249330|VGF	10.4809	-0.249338	0.615818	-0.404889	0.685559	0.998448
ENST00000249344|STRIP2	229.631	0.00287687	0.17946	0.0160307	0.98721	0.999758
ENST00000249356|DNAJB9	293.298	0.169587	0.342034	0.49582	0.620021	0.998448
ENST00000249363|LRRC4	3.03832	-0.659452	1.00552	-0.655832	0.511932	0.996558
ENST00000249364|CALU	3309.47	0.139951	0.165355	0.846365	0.397349	0.996558
ENST00000249373|SMO	118.658	0.126242	0.176514	0.715194	0.474489	0.996558
ENST00000249396|SIRT2	336.706	-0.000901409	0.184929	-0.00487435	0.996111	0.999875
ENST00000249442|MTX2	965.411	0.0970439	0.1105	0.878222	0.379824	0.996558
ENST00000249499|HOXD9	7.97591	0.652611	0.677051	0.963902	0.335095	0.996558
ENST00000249501|HOXD10	51.9105	-0.0329253	0.264414	-0.124521	0.900902	0.998664
ENST00000249601|ARHGAP22	44.5258	-0.291295	0.32109	-0.907207	0.364298	0.996558
ENST00000249636|PIAS1	1003.65	-0.118513	0.126982	-0.933307	0.350661	0.996558
ENST00000249647|SNAP23	1032.19	-0.0111991	0.168134	-0.0666079	0.946894	0.998681
ENST00000249700|TMOD2	154.575	0.0952485	0.186736	0.510072	0.610001	0.998448
ENST00000249749|DLL4	9.06871	0.228461	0.552746	0.41332	0.679372	0.998448
ENST00000249750|ALDH1A2	896.147	0.052429	0.0899446	0.582903	0.559959	0.996635
ENST00000249776|KNSTRN	1142.86	-0.178399	0.120038	-1.48618	0.137231	0.994052
ENST00000249806|CLN6	768.77	-0.0720024	0.233271	-0.308663	0.757578	0.998448
ENST00000249837|VPS13C	1475.53	0.420683	0.242592	1.73412	0.0828968	0.994052
ENST00000249861|THAP10	250.486	0.1586	0.160557	0.987814	0.323244	0.994052
ENST00000249883|AMOTL2	319.512	0.0291285	0.196738	0.148058	0.882297	0.998664
ENST00000249910|MBD4	695.691	0.0339668	0.153095	0.221867	0.824417	0.998448
ENST00000249923|COPB1	4994.66	0.0930418	0.134397	0.69229	0.488755	0.996558
ENST00000250003|MYOD1	5.51127	-0.0847773	0.744907	-0.113809	0.909389	0.998664
ENST00000250018|TPH1	1.14026	-0.623068	1.53811	-0.405087	0.685414	0.998448
ENST00000250076|ZNF232	112.155	0.24527	0.18749	1.30817	0.190814	0.994052
ENST00000250092|CD68	12.4991	-0.47103	0.498371	-0.945139	0.344588	0.996558
ENST00000250101|TXNDC17	1614.02	-0.142452	0.10504	-1.35617	0.175046	0.994052
ENST00000250111|ATP1B2	132.686	0.0647257	0.182954	0.353781	0.723503	0.998448
ENST00000250113|FXR2	1339.91	-0.179715	0.11263	-1.59561	0.110575	0.994052
ENST00000250124|MPDU1	499.896	-0.310592	0.278584	-1.1149	0.264895	0.994052
ENST00000250237|QTRT1	505.976	-0.31163	0.225362	-1.3828	0.166726	0.994052
ENST00000250340|CLEC11A	149.312	-0.457701	0.373641	-1.22497	0.220585	0.994052
ENST00000250373|NFATC4	174.489	0.251299	0.292894	0.857986	0.3909	0.996558
ENST00000250383|DHRS2	24.8592	-0.162328	0.380886	-0.426185	0.669973	0.998448
ENST00000250405|BCL2L2	1.75812	0.938684	1.87145	0.50158	0.615963	0.998448
ENST00000250416|PARP2	905.099	0.158781	0.139456	1.13857	0.254882	0.994052
ENST00000250448|FOXA1	100.923	-0.177836	0.225368	-0.78909	0.43006	0.996558
ENST00000250454|EAPP	1122.76	0.0312343	0.170337	0.183368	0.85451	0.998664
ENST00000250457|EGLN3	98.0516	-0.300435	0.28406	-1.05765	0.290217	0.994052
ENST00000250489|TMEM55B	526.98	-0.369984	0.148705	-2.48803	0.0128451	0.988661
ENST00000250495|NEDD8	493.036	-0.28718	0.15359	-1.86978	0.0615141	0.994052
ENST00000250498|DAD1	2118.23	-0.354701	0.259096	-1.36899	0.171001	0.994052
ENST00000250535|CDO1	2.59414	1.23603	1.1907	1.03808	0.299235	0.994052
ENST00000250617|ARHGEF6	475.433	0.151515	0.278128	0.544766	0.585914	0.998075
ENST00000250894|MAPK8IP3	33.84	-0.30409	0.382322	-0.795376	0.426395	0.996558
ENST00000250896|MKNK2	461.131	0.012226	0.235765	0.051857	0.958643	0.999757
ENST00000250916|KLF16	382.196	-0.287951	0.318752	-0.90337	0.36633	0.996558
ENST00000251020|SALL1	691.892	0.00406738	0.168658	0.0241161	0.98076	0.999758
ENST00000251038|ZC3H14	3089.18	-0.0652738	0.133803	-0.487834	0.625668	0.998448
ENST00000251047|LMAN1	3015.04	0.148523	0.135654	1.09486	0.273576	0.994052
ENST00000251076|DMXL2	783.054	0.384494	0.255706	1.50366	0.13267	0.994052
ENST00000251089|ANGEL1	619.868	0.15815	0.136442	1.1591	0.246414	0.994052
ENST00000251101|ENOSF1	232.23	0.180747	0.172091	1.0503	0.293581	0.994052
ENST00000251108|CDADC1	67.8512	0.133175	0.239853	0.555235	0.578734	0.99729
ENST00000251127|NALCN	4.2171	1.01519	0.919158	1.10448	0.269385	0.994052
ENST00000251170|SEC14L5	1.31334	-0.467511	1.53161	-0.305242	0.760182	0.998448
ENST00000251203|PBX4	12.9489	0.302178	0.538448	0.561201	0.57466	0.996835
ENST00000251241|DHX40	1878.48	0.160874	0.201207	0.799546	0.423974	0.996558
ENST00000251250|DTWD1	216.252	-0.040389	0.189168	-0.213508	0.83093	0.998448
ENST00000251269|ZNF221	41.3507	0.563153	0.3945	1.42751	0.153433	0.994052
ENST00000251287|HCN2	79.6234	-0.0396953	0.269976	-0.147033	0.883106	0.998664
ENST00000251296|IGSF21	9.59012	-0.201772	0.617205	-0.326913	0.743734	0.998448
ENST00000251343|KHNYN	260.07	-0.0774318	0.140087	-0.552741	0.580441	0.997856
ENST00000251363|CERS4	83.5789	0.429382	0.224326	1.9141	0.0556073	0.994052
ENST00000251412|TUBG2	7.87719	0.61952	0.603874	1.02591	0.304934	0.994052
ENST00000251413|TUBG1	562.599	0.253328	0.157814	1.60523	0.108443	0.994052
ENST00000251453|RPS16	17996	-0.204596	0.118972	-1.7197	0.0854865	0.994052
ENST00000251472|MAST1	101.853	-0.200868	0.241771	-0.830821	0.406075	0.996558
ENST00000251473|PLPPR2	78.6876	0.0666271	0.258225	0.25802	0.796392	0.998448
ENST00000251481|SULT1C2	5.73348	-0.138216	0.773033	-0.178798	0.858097	0.998664
ENST00000251496|NCAPG	3024.82	0.240749	0.181852	1.32387	0.185546	0.994052
ENST00000251507|RABGAP1L	1053.12	0.0909066	0.170124	0.534356	0.593096	0.99816
ENST00000251527|ESYT2	862.617	0.189073	0.126729	1.49195	0.135713	0.994052
ENST00000251582|ADAMTS2	73.1979	0.40712	0.270203	1.50672	0.131883	0.994052
ENST00000251588|NARFL	282.13	-0.249302	0.183963	-1.35517	0.175364	0.994052
ENST00000251607|TRNT1	335.075	0.152271	0.222872	0.68322	0.494468	0.996558
ENST00000251636|DHX29	1567.8	0.256888	0.167763	1.53125	0.125707	0.994052
ENST00000251642|DHX58	2.13238	0.797447	1.53441	0.519708	0.603267	0.998448
ENST00000251654|PCCB	1614.92	0.111654	0.0929465	1.20127	0.229646	0.994052
ENST00000251691|ARFGEF3	170.504	0.290153	0.215757	1.34482	0.178685	0.994052
ENST00000251775|SNX4	1086.69	-0.0374627	0.119067	-0.314636	0.753038	0.998448
ENST00000251809|SPAG1	200.117	0.0817492	0.156628	0.521933	0.601717	0.998448
ENST00000251810|RRM2B	465.554	0.254456	0.199222	1.27725	0.201515	0.994052
ENST00000251822|RHOBTB2	38.9954	-0.472107	0.274998	-1.71676	0.086023	0.994052
ENST00000251849|RAF1	829.009	0.017915	0.106643	0.167991	0.866591	0.998664
ENST00000251871|MED17	994.571	0.292529	0.130521	2.24124	0.0250106	0.994052
ENST00000251900|SCML2	1507.41	-0.209054	0.0951443	-2.19723	0.028004	0.994052
ENST00000251968|TSG101	2158	-0.0897474	0.124121	-0.723061	0.469642	0.996558
ENST00000252011|DHX35	253.008	0.154341	0.228506	0.675437	0.499398	0.996558
ENST00000252015|TRPC4AP	2378.55	0.161647	0.0892375	1.81143	0.0700747	0.994052
ENST00000252029|TYMP	26.9598	-0.417581	0.54824	-0.761676	0.446253	0.996558
ENST00000252032|C20orf194	130.875	0.163124	0.250803	0.650407	0.51543	0.996558
ENST00000252050|CUL9	73.5889	0.429072	0.269782	1.59044	0.111736	0.994052
ENST00000252102|NDUFA2	1345.97	-0.374966	0.22264	-1.68418	0.0921464	0.994052
ENST00000252115|POLDIP3	2115.72	-0.155492	0.0959398	-1.62073	0.105076	0.994052
ENST00000252137|DGCR14	801.851	-0.165148	0.212454	-0.777335	0.436961	0.996558
ENST00000252211|ZKSCAN3	93.5443	0.214199	0.201762	1.06165	0.288397	0.994052
ENST00000252242|KRT5	2.40523	1.90178	1.51864	1.25229	0.210464	0.994052
ENST00000252244|KRT1	8.78083	-0.0827381	0.557405	-0.148434	0.882	0.998664
ENST00000252245|KRT75	2.66074	-0.465134	1.05491	-0.440924	0.659268	0.998448
ENST00000252288|GAMT	563.985	-0.223689	0.197829	-1.13072	0.258174	0.994052
ENST00000252318|GALNT8	1.24874	2.19643	1.67157	1.31399	0.188849	0.994052
ENST00000252338|FAM155B	26.254	-0.319944	0.383783	-0.833659	0.404473	0.996558
ENST00000252445|ELOF1	318.92	-0.171704	0.167445	-1.02544	0.305156	0.994052
ENST00000252456|CNN1	1.83408	0.0430089	1.28568	0.0334522	0.973314	0.999758
ENST00000252485|PVRL2	580.634	0.038757	0.172808	0.224278	0.822541	0.998448
ENST00000252486|APOE	69.4006	-0.301111	0.279712	-1.07651	0.281701	0.994052
ENST00000252487|TOMM40	1089.05	0.0462975	0.256898	0.180218	0.856982	0.998664
ENST00000252512|XPO7	1550.85	0.124387	0.0852272	1.45948	0.144433	0.994052
ENST00000252530|FAM98C	86.9751	-0.347156	0.233306	-1.48799	0.136754	0.994052
ENST00000252542|SAFB2	1684.76	-0.228339	0.231372	-0.986893	0.323695	0.994052
ENST00000252575|NCAN	9.76272	-0.161172	0.562431	-0.286563	0.774447	0.998448
ENST00000252593|BST2	13.0576	0.11078	0.648261	0.170888	0.864312	0.998664
ENST00000252595|SLC27A1	20.2351	-0.318547	0.38142	-0.83516	0.403628	0.996558
ENST00000252599|COLGALT1	807.598	0.0607373	0.212678	0.285584	0.775197	0.998448
ENST00000252603|PGLS	688.611	-0.0557642	0.173757	-0.320933	0.748261	0.998448
ENST00000252622|LSM7	1430.52	-0.30637	0.278496	-1.10009	0.271294	0.994052
ENST00000252655|RSPH3	316.091	0.143493	0.240215	0.597352	0.550272	0.996635
ENST00000252674|MLLT1	709.343	-0.119234	0.174597	-0.682909	0.494664	0.996558
ENST00000252699|ACTN4	6246.47	-0.218676	0.162526	-1.34548	0.178469	0.994052
ENST00000252711|NDUFA10	1968.57	0.109709	0.0949772	1.15511	0.248047	0.994052
ENST00000252725|ARPC1B	690.534	-0.275405	0.233711	-1.1784	0.238636	0.994052
ENST00000252729|CACNG6	2.22162	1.17814	1.14459	1.02932	0.303331	0.994052
ENST00000252744|ZSWIM6	807.863	0.247158	0.131931	1.87339	0.0610139	0.994052
ENST00000252797|ZNF764	42.8468	0.186868	0.364218	0.513066	0.607905	0.998448
ENST00000252804|PXDN	616.373	0.333528	0.127806	2.60965	0.00906345	0.92065
ENST00000252809|GDF15	8.50928	0.146463	0.606426	0.241519	0.809153	0.998448
ENST00000252818|JUND	649.214	0.0701393	0.197003	0.356032	0.721817	0.998448
ENST00000252826|TRPM4	110.267	-0.0215642	0.217493	-0.0991488	0.92102	0.998664
ENST00000252840|ZNF557	220.137	0.323141	0.186008	1.73724	0.0823445	0.994052
ENST00000252891|NUMBL	512.62	-0.390878	0.139255	-2.80692	0.00500179	0.754059
ENST00000252934|ATXN10	3737.82	0.0230828	0.0953035	0.242203	0.808623	0.998448
ENST00000252939|CALY	23.9528	0.0419687	0.392338	0.106971	0.914812	0.998664
ENST00000252979|ZNF337	124.435	0.271271	0.186212	1.45679	0.145175	0.994052
ENST00000252992|CEP85	1246.11	-0.132964	0.0873456	-1.52228	0.12794	0.994052
ENST00000252996|TAF4	501.973	-0.115447	0.161139	-0.716442	0.473718	0.996558
ENST00000252997|GATA5	5.17996	0.618705	0.831903	0.743722	0.457044	0.996558
ENST00000252999|LAMA5	1288.74	0.103993	0.17583	0.591442	0.554224	0.996635
ENST00000253023|UBE2M	2812.34	-0.238544	0.191809	-1.24366	0.213625	0.994052
ENST00000253024|TRIM28	20460	-0.19702	0.194589	-1.01249	0.311304	0.994052
ENST00000253039|EIF2S3	12836.5	0.0715754	0.169681	0.421825	0.673153	0.998448
ENST00000253047|TMEM160	345.198	-0.421488	0.250603	-1.6819	0.0925887	0.994052
ENST00000253048|ZC3H4	1094.55	-0.0574839	0.12686	-0.453128	0.650457	0.998448
ENST00000253055|MAP3K10	17.2899	0.526345	0.550297	0.956474	0.338833	0.996558
ENST00000253063|SESN2	616.26	-0.0707533	0.269429	-0.262604	0.792856	0.998448
ENST00000253079|CCDC62	6.87543	-0.0881435	0.688953	-0.127938	0.898198	0.998664
ENST00000253083|HIP1R	293.124	0.0742306	0.219407	0.338323	0.73512	0.998448
ENST00000253107|PPAN	60.4769	0.035416	0.278049	0.127373	0.898645	0.998664
ENST00000253108|EIF3G	5058.87	-0.324795	0.203874	-1.59311	0.111135	0.994052
ENST00000253109|ANGPTL6	5.9623	-0.945955	0.844514	-1.12012	0.262664	0.994052
ENST00000253110|C19orf66	4.59071	-0.471456	0.761651	-0.618992	0.535922	0.996635
ENST00000253115|ZNF426	107.057	0.253948	0.243269	1.0439	0.296532	0.994052
ENST00000253122|SLC6A8	196.551	0.0726964	0.297433	0.244413	0.806911	0.998448
ENST00000253144|ZNF331	1.04078	0.236924	1.60575	0.147547	0.882701	0.998664
ENST00000253159|ZNF236	194.987	-0.124609	0.152796	-0.815523	0.414773	0.996558
ENST00000253193|LRP3	76.1934	-0.0460189	0.238325	-0.193093	0.846886	0.998664
ENST00000253233|C12orf65	152.805	0.074379	0.167546	0.443933	0.657091	0.998448
ENST00000253237|GRWD1	1305.47	-0.319637	0.242973	-1.31552	0.188334	0.994052
ENST00000253247|NOL11	4584.77	-0.00958093	0.120536	-0.0794862	0.936646	0.998664
ENST00000253251|UBE4B	1605.58	0.0821998	0.0821556	1.00054	0.317051	0.994052
ENST00000253329|PPIL4	1861.13	0.0846255	0.257939	0.328083	0.742849	0.998448
ENST00000253363|RBM39	6683.3	-0.190416	0.141488	-1.34582	0.178362	0.994052
ENST00000253407|C1QL1	30.0997	-0.0130237	0.2956	-0.0440587	0.964858	0.999758
ENST00000253408|GFAP	2.41144	0.431962	1.29575	0.33337	0.738855	0.998448
ENST00000253413|ATP6V1E1	2885.96	-0.0207831	0.176079	-0.118033	0.906042	0.998664
ENST00000253457|EMC8	677.493	-0.145581	0.155445	-0.936543	0.348994	0.996558
ENST00000253458|GSE1	776.622	0.049401	0.164043	0.301147	0.763302	0.998448
ENST00000253461|C16orf95	70.2894	-0.0699421	0.23621	-0.296101	0.767153	0.998448
ENST00000253462|GINS2	1609.4	-0.247452	0.129494	-1.91092	0.0560152	0.994052
ENST00000253496|F12	179.245	-0.191528	0.254789	-0.751713	0.452223	0.996558
ENST00000253506|NFATC1	216.514	-0.0978492	0.167358	-0.584671	0.558769	0.996635
ENST00000253577|ABCB7	1340.05	0.258002	0.101843	2.53333	0.0112984	0.95417
ENST00000253669|HAUS8	357.157	-0.153206	0.113261	-1.35268	0.176157	0.994052
ENST00000253686|MRPS25	1080.73	-0.110428	0.0928077	-1.18986	0.234102	0.994052
ENST00000253692|TBC1D5	309.66	0.193708	0.194826	0.994263	0.320095	0.994052
ENST00000253693|CAPN7	1182	0.198709	0.182569	1.0884	0.276417	0.994052
ENST00000253699|RBSN	384.441	-0.26668	0.137624	-1.93775	0.052654	0.994052
ENST00000253727|NR1H2	90.4813	-0.387348	0.253212	-1.52974	0.126082	0.994052
ENST00000253754|PDLIM4	173.666	-0.184415	0.160324	-1.15027	0.250034	0.994052
ENST00000253778|GFPT2	358.024	0.429982	0.200922	2.14004	0.0323512	0.994052
ENST00000253794|VPS25	1002.42	-0.265815	0.189168	-1.40518	0.159968	0.994052
ENST00000253796|RAMP2	19.7464	-0.267593	0.413901	-0.646515	0.517946	0.996632
ENST00000253814|NDFIP1	2057.73	-0.0294214	0.115108	-0.255598	0.798262	0.998448
ENST00000253861|EXOC4	1187.64	0.355615	0.206245	1.72423	0.0846655	0.994052
ENST00000253925|PPFIA1	1266.88	0.104775	0.123665	0.847251	0.396855	0.996558
ENST00000253968|BARX1	16.0161	0.186158	0.51243	0.363285	0.716392	0.998448
ENST00000254029|WDR44	1885.62	-0.049282	0.153338	-0.321395	0.747911	0.998448
ENST00000254066|RARA	157.009	-0.382193	0.265563	-1.43918	0.150099	0.994052
ENST00000254090|FMO5	23.8591	0.332774	0.459419	0.724336	0.468859	0.996558
ENST00000254101|PRKAB2	129.979	-0.0566095	0.2097	-0.269955	0.787195	0.998448
ENST00000254108|FUS	23576.9	-0.381619	0.163414	-2.33528	0.0195286	0.994052
ENST00000254190|CHSY1	174.422	0.252916	0.176527	1.43274	0.151933	0.994052
ENST00000254193|SNRPA1	2977.99	-0.102911	0.103084	-0.998322	0.318123	0.994052
ENST00000254250|THAP1	294.185	-0.057798	0.167261	-0.345555	0.729677	0.998448
ENST00000254260|RHPN2	366.798	-0.0538661	0.131601	-0.409312	0.682311	0.998448
ENST00000254286|ACTR10	1283.33	0.176999	0.131531	1.34569	0.178403	0.994052
ENST00000254301|LGALS3	42.0318	-0.295869	0.264974	-1.1166	0.264167	0.994052
ENST00000254321|ZNF700	41.8975	-0.0251741	0.27111	-0.0928556	0.926018	0.998664
ENST00000254322|DNAJB1	1695.19	-0.307506	0.177863	-1.72889	0.0838279	0.994052
ENST00000254323|ZSWIM4	27.7724	0.0150931	0.352494	0.0428182	0.965846	0.999758
ENST00000254325|RFX1	457.48	-0.306123	0.245335	-1.24777	0.212114	0.994052
ENST00000254337|DCAF15	481.554	-0.0914001	0.216767	-0.421651	0.67328	0.998448
ENST00000254436|TRIM21	89.6977	-0.410958	0.209916	-1.95773	0.0502619	0.994052
ENST00000254442|WDR7	327.374	0.122552	0.124081	0.987678	0.32331	0.994052
ENST00000254480|SMARCC1	10314.6	-0.0386848	0.106332	-0.36381	0.716	0.998448
ENST00000254488|SLC6A11	114.47	0.0315935	0.177419	0.178072	0.858666	0.998664
ENST00000254508|NUP210	5136.04	0.11253	0.111652	1.00786	0.31352	0.994052
ENST00000254521|HSD17B7	355.906	0.0405647	0.181983	0.222904	0.82361	0.998448
ENST00000254528|EMILIN2	86.6068	0.0380303	0.18899	0.201229	0.84052	0.998664
ENST00000254579|DNHD1	1.73068	-0.0572434	1.34721	-0.0424902	0.966108	0.999758
ENST00000254584|ARFIP2	1009.21	0.0295187	0.167911	0.175799	0.860451	0.998664
ENST00000254605|RRP8	400.238	-0.354779	0.248062	-1.4302	0.152659	0.994052
ENST00000254616|TIMM10B	296.939	-0.495593	0.205981	-2.40601	0.0161277	0.994052
ENST00000254624|EFR3A	418.094	0.274815	0.163077	1.68519	0.0919526	0.994052
ENST00000254630|PTCD3	1692.19	0.137771	0.129644	1.06269	0.287924	0.994052
ENST00000254654|ILKAP	987.401	-0.168794	0.121691	-1.38707	0.165422	0.994052
ENST00000254657|PER2	294.098	0.0487941	0.17427	0.279992	0.779484	0.998448
ENST00000254661|RAMP1	128.085	-0.220013	0.207629	-1.05965	0.289306	0.994052
ENST00000254663|SCLY	619.63	-0.184988	0.198145	-0.933601	0.35051	0.996558
ENST00000254667|PTPRE	9.15076	0.305727	0.779413	0.392252	0.694872	0.998448
ENST00000254691|CARD6	8.96746	-0.477792	0.577578	-0.827234	0.408104	0.996558
ENST00000254695|RAP1GAP2	82.0621	0.513768	0.258402	1.98825	0.0467839	0.994052
ENST00000254718|MYBBP1A	2532.47	0.148016	0.233661	0.633463	0.526431	0.996635
ENST00000254719|RPA1	6599.8	-0.127924	0.0834392	-1.53314	0.125241	0.994052
ENST00000254722|SERPINF1	1504.48	0.27352	0.19706	1.38801	0.165135	0.994052
ENST00000254730|EEFSEC	502.409	-0.178053	0.166579	-1.06888	0.285123	0.994052
ENST00000254759|COQ3	547.234	0.00544658	0.112062	0.0486031	0.961236	0.999758
ENST00000254765|POPDC3	9.98968	-0.0191203	0.612414	-0.0312212	0.975093	0.999758
ENST00000254770|LANCL2	493.426	-0.0165092	0.162123	-0.101832	0.91889	0.998664
ENST00000254799|GRSF1	1806.55	0.0399952	0.121456	0.329297	0.741931	0.998448
ENST00000254803|UTP3	1116.3	0.243326	0.182681	1.33197	0.182869	0.994052
ENST00000254816|TRIM47	56.2037	-0.0624036	0.418948	-0.148953	0.881591	0.998664
ENST00000254846|KDM6B	143.886	0.14493	0.260997	0.555294	0.578693	0.99729
ENST00000254854|GUCY2D	5.05679	-0.916243	0.729165	-1.25656	0.208911	0.994052
ENST00000254878|HRSP12	849.861	-0.0888994	0.0927414	-0.958573	0.337774	0.996558
ENST00000254898|MATN2	29.203	0.0593125	0.339386	0.174764	0.861265	0.998664
ENST00000254900|BRD8	1646.81	0.108339	0.120977	0.895536	0.3705	0.996558
ENST00000254901|REEP2	143.142	0.149444	0.191933	0.778627	0.4362	0.996558
ENST00000254928|ERAL1	680.288	-0.14526	0.169023	-0.859408	0.390116	0.996558
ENST00000254940|NIP7	1351.57	-0.362209	0.171729	-2.10919	0.0349279	0.994052
ENST00000254942|TERF2	744.527	0.0690303	0.117184	0.589075	0.555811	0.996635
ENST00000254950|VPS4A	1303.16	-0.0404491	0.128018	-0.315964	0.75203	0.998448
ENST00000254958|JAG1	84.7346	0.140621	0.199666	0.70428	0.481259	0.996558
ENST00000254963|HSPA12B	1.24376	-0.507722	1.71174	-0.296612	0.766763	0.998448
ENST00000254977|BTBD3	445.339	0.148159	0.144975	1.02197	0.306797	0.994052
ENST00000254998|NXT1	462.742	-0.215398	0.129497	-1.66334	0.0962436	0.994052
ENST00000255006|RIN2	29.2648	0.125176	0.427116	0.293073	0.769466	0.998448
ENST00000255039|HAPLN2	7.83433	0.309303	0.688587	0.449185	0.653298	0.998448
ENST00000255078|IGHMBP2	241.689	-0.0749842	0.16071	-0.466582	0.640799	0.998448
ENST00000255087|MTL5	143.27	-0.148848	0.171594	-0.867444	0.385699	0.996558
ENST00000255108|DPH2	303.638	-0.654051	0.357216	-1.83097	0.0671052	0.994052
ENST00000255136|PABPC1L	16.7175	-0.526111	0.513496	-1.02457	0.305567	0.994052
ENST00000255152|ZSWIM3	148.484	-0.0119309	0.164778	-0.0724058	0.942279	0.998681
ENST00000255174|OSER1	709.733	-0.280411	0.113315	-2.47461	0.013338	0.994052
ENST00000255175|SERINC3	1083.29	0.291544	0.180418	1.61594	0.106108	0.994052
ENST00000255194|AP3B1	2072.76	0.236817	0.159574	1.48406	0.137792	0.994052
ENST00000255198|ZBED3	17.3321	-0.202601	0.46332	-0.437281	0.661907	0.998448
ENST00000255304|USPL1	608.896	-0.00985801	0.174028	-0.0566461	0.954827	0.999757
ENST00000255305|XPO4	782.496	0.262014	0.0930488	2.81587	0.00486449	0.754059
ENST00000255380|CHRM3	30.495	0.275901	0.423597	0.651328	0.514835	0.996558
ENST00000255389|PEMT	468.704	-0.0544145	0.170739	-0.3187	0.749954	0.998448
ENST00000255390|SCO1	681.279	-0.000648481	0.175676	-0.00369135	0.997055	0.999875
ENST00000255448|DCLK1	228.614	0.208326	0.185023	1.12595	0.260188	0.994052
ENST00000255476|RFXAP	516.121	0.15402	0.203715	0.756054	0.449617	0.996558
ENST00000255499|RNF128	260.961	0.133217	0.154603	0.861673	0.388868	0.996558
ENST00000255531|PCDH19	144.346	-0.076267	0.190853	-0.399611	0.689443	0.998448
ENST00000255559|SLC39A11	95.9913	-0.0336393	0.225235	-0.149352	0.881276	0.998664
ENST00000255608|BTBD2	895.533	-0.16533	0.122224	-1.35268	0.176158	0.994052
ENST00000255613|SUV420H2	118.205	-0.0877413	0.217453	-0.403496	0.686583	0.998448
ENST00000255631|HSPBP1	981.767	-0.427899	0.291407	-1.46839	0.141999	0.994052
ENST00000255641|CSNK1G2	221.485	-0.0874324	0.242395	-0.360702	0.718322	0.998448
ENST00000255674|RTTN	423.9	0.361172	0.137051	2.63531	0.00840596	0.919292
ENST00000255681|MACROD1	657.248	-0.126135	0.178421	-0.706954	0.479595	0.996558
ENST00000255764|MED10	396.945	-0.151136	0.115567	-1.30779	0.190946	0.994052
ENST00000255784|CCDC134	233.475	0.282739	0.15768	1.79312	0.0729532	0.994052
ENST00000255882|PI4KA	1898.61	0.266596	0.0892796	2.98608	0.00282575	0.709425
ENST00000255977|MKRN1	1133.79	-0.0969322	0.0941196	-1.02988	0.303065	0.994052
ENST00000256001|ACTR3B	169.633	-0.170283	0.165891	-1.02647	0.304668	0.994052
ENST00000256010|NTS	10.4879	0.652863	0.644485	1.013	0.31106	0.994052
ENST00000256015|BTG1	447.479	-0.0400984	0.122403	-0.327593	0.74322	0.998448
ENST00000256062|TMTC1	36.6276	0.315595	0.331923	0.950808	0.341702	0.996558
ENST00000256078|KRAS	493.266	0.188019	0.144868	1.29786	0.194334	0.994052
ENST00000256079|IPO8	1388.91	0.294609	0.140902	2.09087	0.0365394	0.994052
ENST00000256084|SPINK5	1.19467	0.920772	2.01177	0.457693	0.647173	0.998448
ENST00000256108|IMPA1	687.168	-0.115978	0.124645	-0.930465	0.35213	0.996558
ENST00000256151|CCDC59	1213.06	-0.0188153	0.19849	-0.0947922	0.92448	0.998664
ENST00000256190|SBF2	219.971	0.355359	0.203989	1.74205	0.0814991	0.994052
ENST00000256194|MICAL2	64.7238	0.0363523	0.220134	0.165137	0.868836	0.998664
ENST00000256196|RRAS2	432.174	-0.0518434	0.159202	-0.325646	0.744692	0.998448
ENST00000256216|HSD17B4	3733.49	0.133926	0.0949789	1.41006	0.158523	0.994052
ENST00000256246|TEX15	310.618	0.371919	0.307037	1.21132	0.225773	0.994052
ENST00000256255|SARAF	966.792	0.111976	0.102814	1.08911	0.276104	0.994052
ENST00000256257|RNF122	85.7784	-0.329193	0.250643	-1.31339	0.18905	0.994052
ENST00000256319|C14orf1	529.384	-0.186088	0.181473	-1.02544	0.305158	0.994052
ENST00000256366|SYNJ2BP	113.362	-0.638921	0.193047	-3.30967	0.000934057	0.490327
ENST00000256367|TTC9	17.3269	-0.27122	0.513341	-0.528344	0.597261	0.998448
ENST00000256379|MED6	1037.82	-0.086569	0.12665	-0.683528	0.494273	0.996558
ENST00000256383|EIF2S1	2147.01	-0.0981288	0.0855846	-1.14657	0.251559	0.994052
ENST00000256413|CTIF	197.48	-0.00351244	0.223944	-0.0156844	0.987486	0.999758
ENST00000256429|MBD2	225.5	-0.00124244	0.166616	-0.00745693	0.99405	0.999758
ENST00000256433|IER3IP1	333.316	-0.0810576	0.142547	-0.568639	0.569601	0.996835
ENST00000256441|MRPS36	10.8411	-0.910646	0.729504	-1.24831	0.211918	0.994052
ENST00000256442|CCNB1	8149.48	-0.0499688	0.099378	-0.502815	0.615094	0.998448
ENST00000256443|CDK7	588.75	0.0211578	0.164046	0.128975	0.897377	0.998664
ENST00000256458|IRAK2	72.9883	-0.369946	0.310515	-1.1914	0.233498	0.994052
ENST00000256460|CAMK1	634.99	-0.0812021	0.159375	-0.509504	0.610399	0.998448
ENST00000256474|VHL	1031.75	-0.193449	0.145261	-1.33173	0.182949	0.994052
ENST00000256495|BHLHE40	435.038	0.0555485	0.215556	0.257699	0.796639	0.998448
ENST00000256497|EDEM1	219.139	-0.189467	0.165777	-1.14291	0.253078	0.994052
ENST00000256538|DPH6	271.057	0.0855665	0.163556	0.523165	0.60086	0.998448
ENST00000256544|KATNBL1	254.861	0.118823	0.181511	0.654636	0.512702	0.996558
ENST00000256545|EMC7	1204.63	-0.146823	0.111356	-1.31851	0.187334	0.994052
ENST00000256578|AMPD2	622.06	0.0460265	0.207736	0.221563	0.824654	0.998448
ENST00000256593|GSTM5	11.8584	-0.379451	0.645244	-0.588074	0.556482	0.996635
ENST00000256637|SORT1	1151.35	0.0946149	0.0844051	1.12096	0.262304	0.994052
ENST00000256646|NOTCH2	3613.9	0.113884	0.110621	1.0295	0.303245	0.994052
ENST00000256649|TRIM45	91.3216	-0.121176	0.243344	-0.497961	0.618511	0.998448
ENST00000256658|AP4B1	332.632	-0.114304	0.25259	-0.452529	0.650888	0.998448
ENST00000256682|ARF3	1109.15	0.0645387	0.123422	0.522912	0.601036	0.998448
ENST00000256689|SLC38A2	3330.88	0.16681	0.140576	1.18662	0.235377	0.994052
ENST00000256707|KIDINS220	1366.3	0.225373	0.105009	2.14622	0.0318552	0.994052
ENST00000256720|LPIN1	477.079	0.24864	0.13343	1.86346	0.062398	0.994052
ENST00000256722|CMPK2	1.7097	0.0743047	1.56529	0.0474704	0.962138	0.999758
ENST00000256759|FST	4.79615	-0.485754	0.865	-0.561565	0.574412	0.996835
ENST00000256854|NARS	3880.03	-0.0386172	0.163177	-0.236658	0.812922	0.998448
ENST00000256897|CCNH	1048.17	0.0882245	0.142539	0.618952	0.535948	0.996635
ENST00000256925|CABLES1	139.189	0.0439081	0.23126	0.189865	0.849415	0.998664
ENST00000256951|EMP1	8.07326	-0.957093	0.664535	-1.44024	0.149799	0.994052
ENST00000256953|RERG	21.7789	0.332198	0.413577	0.803229	0.421842	0.996558
ENST00000256969|SPX	6.65031	-0.350913	0.7455	-0.470708	0.637849	0.998448
ENST00000256996|DDB2	391.653	0.186884	0.129983	1.43776	0.150503	0.994052
ENST00000256997|ACP2	363.02	-0.193184	0.126043	-1.53268	0.125356	0.994052
ENST00000256999|FOLH1	14.5649	0.879866	0.516832	1.70242	0.0886763	0.994052
ENST00000257013|FAM127A	153.926	-0.0701043	0.376431	-0.186234	0.852261	0.998664
ENST00000257017|RAB33A	1.53941	2.06691	1.74054	1.18751	0.235025	0.994052
ENST00000257075|PUM1	4156.33	-0.108978	0.106297	-1.02522	0.305261	0.994052
ENST00000257118|PHC2	1015.49	-0.20924	0.150656	-1.38886	0.164875	0.994052
ENST00000257177|ZCCHC11	1455.35	0.14126	0.192989	0.731956	0.464195	0.996558
ENST00000257181|PRPF38A	971.405	-0.0505838	0.104094	-0.485945	0.627006	0.998448
ENST00000257209|FHOD3	163.461	0.0104702	0.220346	0.0475171	0.962101	0.999758
ENST00000257215|DAGLA	21.4907	-0.500278	0.44359	-1.12779	0.259407	0.994052
ENST00000257245|TIMM10	686.298	-0.507744	0.25363	-2.00191	0.0452943	0.994052
ENST00000257287|CEP135	518.13	0.22533	0.25638	0.878894	0.379459	0.996558
ENST00000257290|PDGFRA	17.4628	0.0539627	0.405712	0.133007	0.894188	0.998664
ENST00000257347|CARS2	502.309	0.0974985	0.106007	0.919738	0.35771	0.996558
ENST00000257359|ADAMTS8	9.1664	0.986791	0.613022	1.60971	0.10746	0.994052
ENST00000257430|APC	1564.61	-0.0665002	0.153759	-0.432496	0.665381	0.998448
ENST00000257497|ANXA1	93.0456	0.16889	0.367015	0.460173	0.645392	0.998448
ENST00000257527|ADAM19	50.8169	0.122082	0.258742	0.471829	0.637049	0.998448
ENST00000257548|USP30	205.576	0.0852917	0.146978	0.580304	0.56171	0.996635
ENST00000257552|MSI1	580.896	-0.287376	0.153719	-1.8695	0.061554	0.994052
ENST00000257566|TBX3	998.429	0.0216521	0.110234	0.196419	0.844282	0.998664
ENST00000257572|HRK	16.2672	-0.0595558	0.514023	-0.115862	0.907762	0.998664
ENST00000257600|DTX1	2.59744	0.999671	1.48824	0.671715	0.501765	0.996558
ENST00000257663|TMEM60	155.144	0.0137611	0.182053	0.0755886	0.939746	0.998664
ENST00000257696|HILPDA	128.454	-0.333658	0.178527	-1.86896	0.061629	0.994052
ENST00000257700|RINT1	858.411	0.170725	0.120143	1.42102	0.155311	0.994052
ENST00000257765|KHDC1	16.6255	0.00668264	0.498779	0.013398	0.98931	0.999758
ENST00000257770|NT5E	10.461	-0.465908	0.572258	-0.814158	0.415555	0.996558
ENST00000257776|MRAP2	23.9321	-0.102954	0.433404	-0.237548	0.812232	0.998448
ENST00000257787|AKIRIN2	1611.71	-0.103877	0.131645	-0.789067	0.430073	0.996558
ENST00000257789|ORC3	1350.19	0.297081	0.170959	1.73773	0.082258	0.994052
ENST00000257829|NAT10	2027.39	0.0381874	0.132824	0.287504	0.773726	0.998448
ENST00000257836|PRRG4	37.5376	0.422176	0.309709	1.36314	0.172839	0.994052
ENST00000257860|PRPH	7.54908	1.08144	0.707591	1.52835	0.126427	0.994052
ENST00000257863|AMHR2	10.639	-0.339904	0.548649	-0.619528	0.535569	0.996635
ENST00000257868|GDF11	81.1052	0.0703759	0.243245	0.289321	0.772336	0.998448
ENST00000257879|ITGA7	100.645	0.271365	0.210174	1.29115	0.196653	0.994052
ENST00000257894|FAM186B	3.59513	0.137748	0.97367	0.141473	0.887496	0.998664
ENST00000257895|RDH5	4.95284	0.435955	0.734753	0.593336	0.552956	0.996635
ENST00000257897|AGAP2	19.3918	0.382436	0.439777	0.869615	0.384511	0.996558
ENST00000257904|CDK4	2794.53	-0.192915	0.157741	-1.22298	0.221336	0.994052
ENST00000257905|PPP1R1A	28.7455	0.143151	0.34062	0.420266	0.674291	0.998448
ENST00000257909|TROAP	490.995	-0.196448	0.21103	-0.930899	0.351906	0.996558
ENST00000257910|TSPAN31	133.519	0.387299	0.184194	2.10267	0.0354949	0.994052
ENST00000257915|TFCP2	763.532	-0.0794017	0.135283	-0.586929	0.557251	0.996635
ENST00000257934|ESPL1	1135.77	0.0932982	0.150758	0.618862	0.536007	0.996635
ENST00000257940|ZC3H10	90.5709	-0.281346	0.219198	-1.28352	0.19931	0.994052
ENST00000257963|ACVR1B	269.408	0.129869	0.121564	1.06832	0.285375	0.994052
ENST00000257979|MIP	1.24575	-0.565224	1.48083	-0.381694	0.702688	0.998448
ENST00000257981|KCNH3	5.55157	1.60945	0.872888	1.84383	0.0652084	0.994052
ENST00000258052|SMPD2	85.7598	-0.230554	0.265157	-0.869497	0.384575	0.996558
ENST00000258062|REPS1	2201.93	-0.155244	0.0886227	-1.75175	0.0798176	0.994052
ENST00000258080|HTRA2	334.561	-0.0480896	0.18637	-0.258033	0.796381	0.998448
ENST00000258083|PRADC1	81.6369	-0.229767	0.234353	-0.98043	0.326874	0.994052
ENST00000258091|CCT7	17191.1	0.00255698	0.121649	0.0210193	0.98323	0.999758
ENST00000258098|RAB11FIP5	173.561	-0.196858	0.197151	-0.99851	0.318032	0.994052
ENST00000258104|DYSF	35.703	0.227998	0.382954	0.595367	0.551598	0.996635
ENST00000258105|MRPL53	559.276	-0.165268	0.154397	-1.07041	0.284436	0.994052
ENST00000258106|EMX1	46.7954	-0.216763	0.312012	-0.694726	0.487227	0.996558
ENST00000258111|KCNMB4	36.0966	-0.0704303	0.340555	-0.20681	0.836158	0.998448
ENST00000258145|GNS	1330.12	0.171527	0.113907	1.50585	0.132106	0.994052
ENST00000258149|MDM2	2016.03	0.383636	0.223902	1.71341	0.0866373	0.994052
ENST00000258169|MPHOSPH6	931.24	0.184043	0.230889	0.797108	0.425388	0.996558
ENST00000258173|TMEM231	111.498	0.121278	0.224549	0.540097	0.58913	0.998075
ENST00000258198|DYNC1LI2	983.817	0.0360558	0.121712	0.296238	0.767049	0.998448
ENST00000258201|FHOD1	733.378	-0.0142284	0.204649	-0.0695259	0.944571	0.998681
ENST00000258214|CCDC102A	124.947	-0.167388	0.262409	-0.637888	0.523546	0.996632
ENST00000258229|PCNXL2	77.6466	0.0687325	0.261463	0.262877	0.792645	0.998448
ENST00000258243|URB2	1853.31	0.313114	0.148019	2.11537	0.0343986	0.994052
ENST00000258281|TAF5L	633.737	0.168626	0.102111	1.65141	0.0986547	0.994052
ENST00000258301|STX6	428.633	0.0108472	0.121701	0.0891302	0.928978	0.998664
ENST00000258341|LAMC1	5029.1	0.280589	0.10171	2.75872	0.00580279	0.769487
ENST00000258383|MRPL44	1161.53	0.0798834	0.0956922	0.834795	0.403833	0.996558
ENST00000258390|DOCK10	2.52276	0.759615	1.29736	0.585507	0.558207	0.996635
ENST00000258399|USP37	748.692	-0.0542204	0.176858	-0.306576	0.759166	0.998448
ENST00000258403|SLC19A3	26.4004	-0.159218	0.324225	-0.491072	0.623375	0.998448
ENST00000258405|SERPINE2	406.575	0.273244	0.129451	2.11079	0.0347903	0.994052
ENST00000258412|TMBIM1	26.9859	-0.05424	0.401434	-0.135116	0.89252	0.998664
ENST00000258415|CYP27A1	9.52903	1.36371	0.633533	2.15255	0.0313542	0.994052
ENST00000258416|EIF4E2	695.172	-0.00470975	0.109793	-0.0428968	0.965784	0.999758
ENST00000258418|CAB39	1260.12	0.0562533	0.13229	0.425228	0.67067	0.998448
ENST00000258424|COX5B	4445.88	-0.302338	0.0941815	-3.21017	0.00132657	0.504385
ENST00000258428|REV1	386.448	-0.0203077	0.202252	-0.100408	0.920021	0.998664
ENST00000258436|MFSD9	66.7749	0.111886	0.25857	0.432711	0.665225	0.998448
ENST00000258439|TMEM127	197.839	-0.159859	0.182754	-0.874719	0.381727	0.996558
ENST00000258455|MRPS9	1517.54	0.242285	0.181474	1.33509	0.181847	0.994052
ENST00000258457|C2orf49	700.641	-0.124884	0.183904	-0.679071	0.497093	0.996558
ENST00000258484|EPC2	613.645	0.0516767	0.251317	0.205623	0.837085	0.998448
ENST00000258494|ALDH1L2	1471.81	0.24235	0.338506	0.715941	0.474028	0.996558
ENST00000258499|USP44	50.4845	0.430813	0.257312	1.67428	0.0940746	0.994052
ENST00000258526|PLXNC1	16.384	0.243003	0.423571	0.5737	0.566171	0.996835
ENST00000258530|APPL2	363.852	0.106616	0.20603	0.517479	0.604822	0.998448
ENST00000258534|DRAM1	50.5245	0.00508995	0.25201	0.0201974	0.983886	0.999758
ENST00000258538|SLC41A2	153.039	0.123863	0.208955	0.592776	0.553331	0.996635
ENST00000258607|CKAP2	8605.93	0.0769881	0.224652	0.342699	0.731825	0.998448
ENST00000258613|THSD1	24.1449	-0.360092	0.416643	-0.864269	0.38744	0.996558
ENST00000258648|MED4	945.4	0.142485	0.132379	1.07635	0.281773	0.994052
ENST00000258662|NUDT15	630.453	-0.155976	0.127426	-1.22405	0.220933	0.994052
ENST00000258729|IGF2BP3	2590.83	-0.03548	0.203662	-0.17421	0.8617	0.998664
ENST00000258733|GPNMB	4.78948	-0.960694	0.776298	-1.23753	0.215889	0.994052
ENST00000258739|KDELR2	2938.09	0.0451534	0.0931855	0.484553	0.627993	0.998448
ENST00000258742|NUPL2	1188.9	-0.00213309	0.168711	-0.0126434	0.989912	0.999758
ENST00000258761|BZW2	2082.5	-0.148226	0.083785	-1.76913	0.0768727	0.994052
ENST00000258770|TBRG4	1090.02	-0.00367718	0.19625	-0.0187373	0.985051	0.999758
ENST00000258772|DDX56	1895.99	-0.139583	0.228652	-0.61046	0.541557	0.996635
ENST00000258774|HUS1	305.568	-0.0412008	0.123122	-0.334634	0.737902	0.998448
ENST00000258781|CCM2	85.2397	0.0619133	0.259178	0.238884	0.811196	0.998448
ENST00000258796|TTYH3	302.767	0.010699	0.237549	0.045039	0.964076	0.999758
ENST00000258821|TTC5	430.986	-0.211256	0.13882	-1.5218	0.128058	0.994052
ENST00000258829|NKX2-8	17.5059	-0.649573	0.43636	-1.48862	0.136588	0.994052
ENST00000258874|MTHFS	664.332	-0.0438177	0.144019	-0.304249	0.760938	0.998448
ENST00000258884|ABHD17C	121.42	0.0905955	0.248539	0.364512	0.715476	0.998448
ENST00000258886|IREB2	1969.04	0.255238	0.12274	2.0795	0.0375711	0.994052
ENST00000258930|CIB2	45.0087	0.226308	0.273336	0.827948	0.4077	0.996558
ENST00000258947|CALCOCO2	1743.33	0.0292547	0.180346	0.162214	0.871137	0.998664
ENST00000258955|RSAD1	216.506	-0.207395	0.259753	-0.79843	0.424621	0.996558
ENST00000258962|SRSF1	7953.41	-0.36751	0.14135	-2.6	0.0093223	0.922854
ENST00000258975|TACO1	771.139	-0.160769	0.15726	-1.02231	0.306633	0.994052
ENST00000258991|TEX2	255.477	0.0162131	0.183486	0.0883612	0.92959	0.998664
ENST00000259006|LIMD2	172.802	-0.0876792	0.227815	-0.384871	0.700333	0.998448
ENST00000259008|BRIP1	1183.97	0.265868	0.246955	1.07658	0.281666	0.994052
ENST00000259021|KAT7	1766.49	-0.201715	0.0991235	-2.03499	0.0418517	0.994052
ENST00000259037|NDUFB5	1271.98	-0.193236	0.121047	-1.59638	0.110405	0.994052
ENST00000259050|MARCH7	2395.7	-0.0542543	0.157122	-0.345301	0.729868	0.998448
ENST00000259053|CD302	5.91888	-0.300334	0.904099	-0.332191	0.739745	0.998448
ENST00000259056|GALNT5	13.511	0.55425	0.459279	1.20678	0.227516	0.994052
ENST00000259075|TANK	322.804	0.292973	0.228412	1.28265	0.199614	0.994052
ENST00000259154|KCTD3	1573.88	0.0202956	0.0989361	0.205138	0.837464	0.998521
ENST00000259199|CBWD2	31.085	-0.244736	0.333052	-0.734827	0.462445	0.996558
ENST00000259229|CCDC115	157.915	-0.272467	0.28596	-0.952814	0.340684	0.996558
ENST00000259235|SAP130	2219.49	-0.289298	0.126143	-2.29341	0.0218245	0.994052
ENST00000259239|IMP4	671.369	-0.164484	0.247592	-0.664332	0.506478	0.996558
ENST00000259241|HS6ST1	100.434	-0.0521537	0.26163	-0.199342	0.841996	0.998664
ENST00000259253|UGGT1	2415.3	0.254074	0.159407	1.59387	0.110965	0.994052
ENST00000259254|GYPC	215.037	-0.138194	0.147045	-0.939808	0.347316	0.996558
ENST00000259335|KIAA0368	4200.74	0.232774	0.142752	1.63063	0.102969	0.994052
ENST00000259339|TOR1B	268.551	0.0969359	0.193714	0.500409	0.616787	0.998448
ENST00000259351|RALGPS1	55.7996	-0.00533405	0.265152	-0.020117	0.98395	0.999758
ENST00000259371|DAB2IP	119.454	-0.0721504	0.220349	-0.327437	0.743337	0.998448
ENST00000259392|SLC31A2	38.5097	-0.221277	0.336423	-0.657733	0.51071	0.996558
ENST00000259400|STX17	383.993	0.0994967	0.168	0.592242	0.553689	0.996635
ENST00000259455|GABBR2	22.0252	1.12625	0.443205	2.54115	0.0110489	0.944246
ENST00000259457|PSMB7	5664.11	-0.202522	0.125821	-1.6096	0.107485	0.994052
ENST00000259467|PDCL	702.034	-0.150655	0.116234	-1.29614	0.194928	0.994052
ENST00000259486|ENPP2	33.9884	0.218407	0.3267	0.668524	0.503799	0.996558
ENST00000259512|DERL1	1015.85	0.0210309	0.138896	0.151415	0.879648	0.998664
ENST00000259526|NOV	5.42282	-0.136083	0.822576	-0.165435	0.868601	0.998664
ENST00000259569|RANBP6	474.149	0.362555	0.184371	1.96644	0.0492478	0.994052
ENST00000259632|DCTN3	1710.8	-0.16852	0.0927344	-1.81723	0.0691813	0.994052
ENST00000259667|HINT2	615.836	-0.273498	0.166738	-1.64029	0.100945	0.994052
ENST00000259708|KLC4	294.435	0.162229	0.198086	0.818985	0.412795	0.996558
ENST00000259711|KIF13A	203.105	-0.0457426	0.163026	-0.280584	0.779029	0.998448
ENST00000259727|GMPR	40.3226	-0.0207063	0.307094	-0.0674265	0.946242	0.998681
ENST00000259750|TTBK1	2.37434	0.216159	1.05069	0.205731	0.837001	0.998448
ENST00000259806|FOXF2	315.733	-0.132269	0.222372	-0.59481	0.551971	0.996635
ENST00000259818|TUBB2B	581.572	-0.13047	0.125345	-1.04089	0.297928	0.994052
ENST00000259883|PGBD1	235.594	0.0833859	0.142949	0.583324	0.559675	0.996635
ENST00000259939|RNF144B	29.195	-0.335218	0.330965	-1.01285	0.311132	0.994052
ENST00000259963|FAM8A1	436.762	-0.0149423	0.17175	-0.0870004	0.930671	0.998664
ENST00000259983|C6orf52	20.8354	-0.567958	0.389235	-1.45917	0.144519	0.994052
ENST00000260045|PRKRIR	368.227	0.0600751	0.136556	0.43993	0.659988	0.998448
ENST00000260061|LRRC32	3.20198	-1.8794	1.13936	-1.64952	0.0990414	0.994052
ENST00000260102|MRPL15	2655.63	-0.349088	0.156593	-2.22927	0.0257957	0.994052
ENST00000260113|PI15	3.31855	-1.1727	0.912052	-1.28578	0.198521	0.994052
ENST00000260116|TTPA	5.14835	1.30004	0.81836	1.58859	0.112154	0.994052
ENST00000260118|GGH	2199.99	0.199945	0.211398	0.945824	0.344238	0.996558
ENST00000260126|SLCO5A1	18.5136	0.393477	0.42653	0.922506	0.356265	0.996558
ENST00000260129|TGS1	1151.36	0.0905825	0.193843	0.467299	0.640286	0.998448
ENST00000260130|SDCBP	4609.22	-0.0532523	0.144754	-0.367882	0.712961	0.998448
ENST00000260187|USP2	185.595	0.0400581	0.190539	0.210236	0.833484	0.998448
ENST00000260197|SORL1	547.306	0.19923	0.165659	1.20265	0.229111	0.994052
ENST00000260210|BUD13	556.196	-0.16704	0.11097	-1.50528	0.132252	0.994052
ENST00000260247|DCUN1D5	1432.76	-0.261467	0.141126	-1.85271	0.0639234	0.994052
ENST00000260257|FDXACB1	78.8925	-0.188512	0.32739	-0.575802	0.564749	0.996835
ENST00000260270|FDX1	866.263	0.142717	0.10655	1.33944	0.180426	0.994052
ENST00000260276|C11orf1	194.59	-0.228757	0.152314	-1.50188	0.133128	0.994052
ENST00000260283|ARHGAP20	90.89	-0.121605	0.202241	-0.601287	0.547649	0.996635
ENST00000260327|CTDSPL2	1037.84	0.0995484	0.246245	0.404267	0.686017	0.998448
ENST00000260356|THBS1	8.80719	0.130768	0.696538	0.187739	0.851081	0.998664
ENST00000260361|NDUFAF1	384.394	-0.0370449	0.145873	-0.253953	0.799532	0.998448
ENST00000260363|KIF23	2347.86	0.0580535	0.156838	0.370151	0.71127	0.998448
ENST00000260372|HAUS2	309.307	0.126754	0.151216	0.83823	0.401902	0.996558
ENST00000260379|RPLP1	15698.2	-0.236391	0.215222	-1.09836	0.272048	0.994052
ENST00000260382|LRRC49	294.919	0.247837	0.209618	1.18233	0.237076	0.994052
ENST00000260386|ITPKA	29.8131	-0.136909	0.410029	-0.333901	0.738454	0.998448
ENST00000260402|PLCB2	17.584	-0.467278	0.461017	-1.01358	0.310783	0.994052
ENST00000260403|TMEM62	82.7517	0.129065	0.194374	0.664004	0.506688	0.996558
ENST00000260408|ADAM10	962.258	0.335056	0.217643	1.53948	0.123688	0.994052
ENST00000260443|RSL24D1	2702.95	-0.0723317	0.266714	-0.271196	0.78624	0.998448
ENST00000260447|GCHFR	119.12	-0.354061	0.217916	-1.62476	0.104214	0.994052
ENST00000260453|MNS1	78.6011	0.0413033	0.331713	0.124515	0.900907	0.998664
ENST00000260505|TTLL7	221.887	0.219827	0.225062	0.976739	0.328698	0.994052
ENST00000260508|CCBL2	1394.39	0.10827	0.166258	0.651218	0.514906	0.996558
ENST00000260526|ARHGAP29	279.836	0.189226	0.180991	1.0455	0.295793	0.994052
ENST00000260570|IFT172	687.405	0.34897	0.120427	2.89778	0.00375809	0.743452
ENST00000260585|EPT1	1133.7	0.0137527	0.167732	0.0819921	0.934653	0.998664
ENST00000260598|KHK	154.48	-0.343735	0.256722	-1.33894	0.18059	0.994052
ENST00000260600|ADCY3	385.201	0.111015	0.174006	0.637997	0.523476	0.996632
ENST00000260605|DYNC2LI1	663.835	0.225978	0.237851	0.950084	0.342069	0.996558
ENST00000260641|ACTR2	6898.93	0.11393	0.144144	0.790393	0.429298	0.996558
ENST00000260643|PREB	570.312	-0.175708	0.192517	-0.912684	0.361409	0.996558
ENST00000260653|SIX3	4.99885	-0.226129	0.852641	-0.26521	0.790848	0.998448
ENST00000260665|LRPPRC	11842.4	0.351542	0.187055	1.87935	0.0601964	0.994052
ENST00000260702|LOXL4	20.05	0.292617	0.569308	0.513988	0.607261	0.998448
ENST00000260723|BTBD16	2.63937	-0.536497	1.0259	-0.522952	0.601008	0.998448
ENST00000260731|KIF11	5858.48	0.122402	0.192057	0.637321	0.523916	0.996632
ENST00000260746|ARL3	603.836	0.0719038	0.19557	0.367663	0.713125	0.998448
ENST00000260753|KIF20B	1734.69	0.353404	0.274773	1.28617	0.198385	0.994052
ENST00000260762|EXOC6	706.056	0.144557	0.162903	0.887381	0.374874	0.996558
ENST00000260803|DBR1	930.505	0.140005	0.112433	1.24522	0.213049	0.994052
ENST00000260810|TOPBP1	1658.38	-0.019772	0.094781	-0.208607	0.834755	0.998448
ENST00000260818|DNAJC13	853.052	0.393289	0.16895	2.32785	0.0199202	0.994052
ENST00000260952|ASNSD1	679.753	0.119113	0.138178	0.862029	0.388672	0.996558
ENST00000260970|PPIG	2844.57	0.153267	0.267745	0.572435	0.567028	0.996835
ENST00000260983|HECW2	121.296	0.0428126	0.18884	0.226714	0.820646	0.998448
ENST00000261015|WDR12	2040.07	0.0462335	0.101852	0.453927	0.649882	0.998448
ENST00000261017|ABI2	695.149	0.0999671	0.209985	0.476069	0.634025	0.998448
ENST00000261023|ITGAV	1181.05	0.181712	0.138064	1.31614	0.188127	0.994052
ENST00000261024|SLC40A1	6.99903	-0.1268	0.614571	-0.206322	0.836539	0.998448
ENST00000261038|DIRC2	175.348	0.441879	0.158842	2.78188	0.00540455	0.754059
ENST00000261070|COX17	505.927	0.231649	0.157942	1.46667	0.142466	0.994052
ENST00000261167|WBP11	3116.14	-0.165232	0.0735749	-2.24576	0.0247193	0.994052
ENST00000261168|ATF7IP	3875.19	-0.0336017	0.17129	-0.196169	0.844478	0.998664
ENST00000261177|TSPAN11	6.53548	0.787689	0.664135	1.18604	0.235608	0.994052
ENST00000261180|TRHDE	11.8866	0.252364	0.667867	0.377865	0.705531	0.998448
ENST00000261183|OSBPL8	1026.47	0.129907	0.171132	0.759101	0.447792	0.996558
ENST00000261191|ASUN	1165.69	0.149593	0.171322	0.873166	0.382573	0.996558
ENST00000261192|BCAT1	1811.18	0.00193367	0.201408	0.00960077	0.99234	0.999758
ENST00000261201|ABCC9	8.40683	0.0884562	0.681287	0.129837	0.896696	0.998664
ENST00000261205|SYT1	97.9034	0.326647	0.341435	0.956688	0.338725	0.996558
ENST00000261207|PPP1R12A	3192.62	0.0640057	0.234607	0.27282	0.784991	0.998448
ENST00000261211|CDK17	575.078	0.02368	0.183098	0.12933	0.897097	0.998664
ENST00000261226|TMCC3	88.2961	0.0310295	0.197592	0.157038	0.875215	0.998664
ENST00000261233|IRAK3	1.73337	1.7793	1.47718	1.20452	0.228388	0.994052
ENST00000261234|TMEM5	189.26	0.0359154	0.163735	0.219351	0.826376	0.998448
ENST00000261244|KIAA0586	1243.95	0.10332	0.21848	0.472906	0.63628	0.998448
ENST00000261245|MNAT1	1426.75	-0.0884496	0.153517	-0.576156	0.56451	0.996835
ENST00000261247|JKAMP	495.601	0.0890837	0.132226	0.673723	0.500488	0.996558
ENST00000261249|TRMT5	735.46	0.133433	0.165029	0.808543	0.418778	0.996558
ENST00000261250|C12orf4	364.489	-0.000716737	0.133737	-0.00535929	0.995724	0.999875
ENST00000261254|CCND2	1429.1	0.00797138	0.137518	0.0579662	0.953776	0.999757
ENST00000261263|RAB21	823.275	0.187957	0.182995	1.02711	0.304368	0.994052
ENST00000261292|LIPG	1.36918	1.62388	1.52142	1.06734	0.285819	0.994052
ENST00000261296|TGDS	792.748	0.30875	0.184124	1.67686	0.0935708	0.994052
ENST00000261303|PSMC1	3096.61	0.278509	0.127586	2.18291	0.0290422	0.994052
ENST00000261304|GALC	10.7724	0.325113	0.542164	0.599658	0.548734	0.996635
ENST00000261308|PPWD1	721.008	0.213845	0.116144	1.84121	0.0655911	0.994052
ENST00000261313|PEBP1	5554	-0.368406	0.201595	-1.82746	0.067631	0.994052
ENST00000261318|C12orf49	75.7739	-0.126302	0.260696	-0.484479	0.628046	0.998448
ENST00000261326|MOCOS	234.968	0.128772	0.171545	0.750659	0.452858	0.996558
ENST00000261332|ZNF24	1998.47	-0.0416692	0.100273	-0.415559	0.677733	0.998448
ENST00000261349|LRP6	505.073	-0.0244944	0.143538	-0.170648	0.864501	0.998664
ENST00000261366|LMNB1	8861.44	-0.151301	0.107076	-1.41302	0.157651	0.994052
ENST00000261368|SNCAIP	40.8818	0.13506	0.445483	0.303178	0.761754	0.998448
ENST00000261369|SNX24	53.5635	-0.0484718	0.260475	-0.18609	0.852374	0.998664
ENST00000261377|AC004381.6	218.111	0.070917	0.201768	0.351477	0.72523	0.998448
ENST00000261381|XYLT1	19.3538	0.925822	0.412621	2.24376	0.0248479	0.994052
ENST00000261383|DNAH3	3.08507	-1.62133	1.02273	-1.58529	0.112901	0.994052
ENST00000261396|NUP133	7154.53	0.247006	0.103831	2.37893	0.0173632	0.994052
ENST00000261401|CORO1C	2119.74	0.00186652	0.0937394	0.0199117	0.984114	0.999758
ENST00000261402|NUAK1	76.0441	0.287195	0.222219	1.2924	0.19622	0.994052
ENST00000261407|LPCAT3	474.141	0.214302	0.126143	1.69888	0.0893415	0.994052
ENST00000261413|MRPS27	1922.36	0.0934719	0.0945933	0.988145	0.323081	0.994052
ENST00000261416|HEXB	1342.1	0.258335	0.141356	1.82756	0.0676159	0.994052
ENST00000261425|KLHL5	160.27	0.350727	0.226998	1.54507	0.12233	0.994052
ENST00000261427|UBE2K	1756.25	-0.0812026	0.109268	-0.743152	0.457389	0.996558
ENST00000261434|LIAS	105.117	0.0492797	0.18768	0.262572	0.79288	0.998448
ENST00000261435|N4BP2	597.503	0.191591	0.242797	0.789101	0.430053	0.996558
ENST00000261438|KLF3	734.911	0.122742	0.18412	0.666644	0.504999	0.996558
ENST00000261439|TBC1D1	245.227	0.0873808	0.193162	0.452371	0.651002	0.998448
ENST00000261441|RSBN1	506.48	-0.0600104	0.16861	-0.355912	0.721907	0.998448
ENST00000261448|CASQ2	46.8132	-0.720243	0.325513	-2.21264	0.0269225	0.994052
ENST00000261455|TMEM206	500.841	-0.0221161	0.124767	-0.177259	0.859305	0.998664
ENST00000261461|PPP2R5A	429.722	0.0211421	0.143331	0.147505	0.882733	0.998664
ENST00000261475|PPP2R3C	398.554	0.258874	0.263152	0.98374	0.325243	0.994052
ENST00000261483|MAN2A1	475.418	0.516996	0.124284	4.1598	3.1852e-05	0.0951327
ENST00000261488|ENOX1	179.874	0.15688	0.18359	0.854516	0.392819	0.996558
ENST00000261489|TSC22D1	313.051	0.0144982	0.131453	0.110291	0.912178	0.998664
ENST00000261497|USP22	4303.79	0.0148642	0.107182	0.138681	0.889702	0.998664
ENST00000261499|B9D1	487.532	-0.088378	0.137994	-0.640449	0.521881	0.996632
ENST00000261507|MSMO1	1538.97	0.312524	0.246789	1.26636	0.205384	0.994052
ENST00000261509|PALLD	1248.95	-0.0098512	0.095407	-0.103255	0.917761	0.998664
ENST00000261520|ICE2	759.322	0.100964	0.148432	0.680199	0.496378	0.996558
ENST00000261531|SNW1	3670.96	-0.0838582	0.124194	-0.675219	0.499537	0.996558
ENST00000261534|POMT2	261.376	0.0963551	0.152903	0.630173	0.528581	0.996635
ENST00000261537|MIB1	992.351	0.137558	0.188141	0.731141	0.464693	0.996558
ENST00000261556|TMEM260	115.783	0.106826	0.200279	0.533388	0.593765	0.99816
ENST00000261558|AP5M1	420.667	0.0122534	0.11675	0.104954	0.916412	0.998664
ENST00000261560|ZNF430	87.5769	0.438777	0.212228	2.06748	0.0386891	0.994052
ENST00000261584|PALB2	462.962	0.0239107	0.168988	0.141493	0.88748	0.998664
ENST00000261588|KIAA0556	233.703	-0.0314252	0.153533	-0.20468	0.837822	0.998583
ENST00000261590|DSG2	6033.21	0.0964426	0.159637	0.604135	0.545754	0.996635
ENST00000261592|NOL4	33.0605	-0.298737	0.319221	-0.935832	0.34936	0.996558
ENST00000261593|RNF138	2263.81	-0.163373	0.0924912	-1.76636	0.0773353	0.994052
ENST00000261596|LPIN2	231.799	0.0338498	0.182799	0.185175	0.853092	0.998664
ENST00000261597|NDC80	1189.47	0.196588	0.234572	0.838071	0.401991	0.996558
ENST00000261600|THOC1	1062.47	0.221876	0.184906	1.19994	0.230162	0.994052
ENST00000261601|USP14	3243.19	0.118816	0.129199	0.919642	0.35776	0.996558
ENST00000261609|HERC2	1443.63	0.305149	0.114083	2.6748	0.00747742	0.895113
ENST00000261622|SLC7A5	2406.98	0.0449145	0.185945	0.241548	0.809131	0.998448
ENST00000261623|CYBA	673.193	-0.339108	0.277097	-1.22379	0.221031	0.994052
ENST00000261636|ARL1	978.935	0.160286	0.248153	0.645916	0.518333	0.996632
ENST00000261637|UTP20	1405.01	0.371863	0.172365	2.15742	0.0309728	0.994052
ENST00000261643|COX10	175.942	-0.0248694	0.171544	-0.144974	0.884731	0.998664
ENST00000261646|SREBF1	657.376	0.157709	0.192014	0.821342	0.411452	0.996558
ENST00000261647|TTC19	610.536	0.196815	0.13847	1.42136	0.155213	0.994052
ENST00000261654|ADGRD1	1.37771	-0.964767	1.41372	-0.68243	0.494967	0.996558
ENST00000261667|KPNA3	2215.03	-0.159146	0.0944487	-1.685	0.0919891	0.994052
ENST00000261674|SFSWAP	1401.83	-0.179072	0.126363	-1.41713	0.156444	0.994052
ENST00000261681|MPP5	477.815	0.140906	0.127639	1.10394	0.269619	0.994052
ENST00000261692|CDK2AP1	547.189	-0.301305	0.243032	-1.23977	0.21506	0.994052
ENST00000261693|SCARB1	875.958	-0.11258	0.23886	-0.471322	0.63741	0.998448
ENST00000261700|C14orf166	4682.41	-0.166501	0.128681	-1.29391	0.195698	0.994052
ENST00000261708|UTP6	1343.6	0.142504	0.125061	1.13948	0.254505	0.994052
ENST00000261712|PSMD11	2846.64	-0.170476	0.163214	-1.0445	0.296256	0.994052
ENST00000261714|BLMH	1008.72	0.00722204	0.125181	0.0576927	0.953993	0.999757
ENST00000261716|TAOK1	508.984	0.309978	0.148226	2.09125	0.0365054	0.994052
ENST00000261721|BTBD1	1115.61	0.0828779	0.0947897	0.874335	0.381936	0.996558
ENST00000261726|CUX2	63.883	0.0828975	0.268585	0.308646	0.757591	0.998448
ENST00000261729|RASAL1	6.01687	0.29608	0.661714	0.447444	0.654554	0.998448
ENST00000261733|ALDH2	1698.8	-0.0183857	0.127094	-0.144662	0.884977	0.998664
ENST00000261735|ERP29	2030.24	-0.111024	0.11329	-0.979999	0.327087	0.994052
ENST00000261739|ANKRD13A	455.704	0.0190203	0.166204	0.114439	0.908889	0.998664
ENST00000261740|TRPV4	28.0996	0.292446	0.390518	0.748865	0.453938	0.996558
ENST00000261745|NAA25	1274.19	0.174805	0.0948225	1.8435	0.065256	0.994052
ENST00000261749|ZFAND6	1072.87	-0.0795593	0.134097	-0.593298	0.552982	0.996635
ENST00000261751|CHRNB4	7.72486	1.11871	0.638079	1.75324	0.0795603	0.994052
ENST00000261769|CDH1	157.177	-0.0129176	0.225169	-0.0573685	0.954252	0.999757
ENST00000261772|AARS	7729.06	-0.00503078	0.144576	-0.0347968	0.972242	0.999758
ENST00000261776|VAC14	575.884	-0.0173907	0.151942	-0.114456	0.908876	0.998664
ENST00000261778|TANGO6	367.408	-0.00386538	0.138036	-0.0280027	0.97766	0.999758
ENST00000261783|ARG2	717.152	0.146925	0.116167	1.26477	0.205953	0.994052
ENST00000261789|TM9SF1	838.288	0.113242	0.104888	1.07965	0.280299	0.994052
ENST00000261797|NDST1	149.462	-0.0454825	0.194366	-0.234005	0.814981	0.998448
ENST00000261799|PDGFRB	2.97443	-1.23614	1.10168	-1.12205	0.26184	0.994052
ENST00000261811|CYSTM1	489.985	-0.358976	0.162565	-2.2082	0.0272302	0.994052
ENST00000261813|PFDN1	939.45	0.0411451	0.214963	0.191405	0.848208	0.998664
ENST00000261819|ANAPC5	2097.07	0.122526	0.115415	1.06161	0.288414	0.994052
ENST00000261822|BCL7A	495.362	-0.195708	0.130566	-1.49892	0.133895	0.994052
ENST00000261833|CIT	968.841	0.176493	0.200652	0.879597	0.379078	0.996558
ENST00000261835|CYP46A1	1.41537	0.712475	1.4455	0.492893	0.622088	0.998448
ENST00000261837|GNB5	248.082	-0.109226	0.131859	-0.828358	0.407468	0.996558
ENST00000261839|MYO5C	192.869	0.620909	0.166168	3.73664	0.000186495	0.209044
ENST00000261842|AP4E1	236.29	0.209054	0.200962	1.04027	0.298215	0.994052
ENST00000261844|FAM214A	143.025	0.0148204	0.244506	0.0606136	0.951667	0.999448
ENST00000261845|MAPK6	192.711	0.0697695	0.169187	0.412381	0.68006	0.998448
ENST00000261847|SECISBP2L	350.885	0.204856	0.173559	1.18033	0.23787	0.994052
ENST00000261854|SPPL2A	852.241	0.0504164	0.174067	0.289638	0.772094	0.998448
ENST00000261858|GLCE	275.644	0.119545	0.184307	0.648621	0.516584	0.996558
ENST00000261866|SPG11	904.073	0.331714	0.213824	1.55134	0.120821	0.994052
ENST00000261867|SLC30A4	47.8498	0.165981	0.274718	0.604187	0.545719	0.996635
ENST00000261868|EIF3J	2133.33	0.0889728	0.220898	0.402778	0.687111	0.998448
ENST00000261875|HACD3	5262.05	-0.0224695	0.0905384	-0.248177	0.803998	0.998448
ENST00000261879|APH1B	61.5022	0.190722	0.234961	0.811718	0.416953	0.996558
ENST00000261880|AAGAB	1357.51	-0.0917377	0.0915688	-1.00185	0.316418	0.994052
ENST00000261881|TIPIN	1861.87	0.0287303	0.177247	0.162092	0.871234	0.998664
ENST00000261884|TRIP4	496.226	-0.0366176	0.11476	-0.319081	0.749665	0.998448
ENST00000261888|PARP16	122.596	-0.0199739	0.234459	-0.0851913	0.932109	0.998664
ENST00000261890|RAB11A	2770.89	-0.0339356	0.13091	-0.259229	0.795459	0.998448
ENST00000261892|SLC24A1	42.6098	0.110042	0.302593	0.363664	0.716109	0.998448
ENST00000261893|LACTB	232.378	0.234975	0.157992	1.48726	0.136946	0.994052
ENST00000261900|CCNT1	1578.17	0.0955632	0.132759	0.719825	0.471633	0.996558
ENST00000261917|HCN4	10.4777	-0.480736	0.546632	-0.879451	0.379157	0.996558
ENST00000261918|SEMA7A	47.2699	-0.296286	0.362864	-0.81652	0.414203	0.996558
ENST00000261921|LOXL1	96.59	0.102176	0.20007	0.510702	0.60956	0.998448
ENST00000261937|FLT4	609.91	-0.0043098	0.178817	-0.0241017	0.980771	0.999758
ENST00000261942|FAF2	1834.35	-0.016113	0.0765436	-0.210507	0.833272	0.998448
ENST00000261965|TUBGCP3	499.695	0.159129	0.144791	1.09902	0.271757	0.994052
ENST00000261973|RBM25	5014.74	-0.0994694	0.134302	-0.740642	0.458911	0.996558
ENST00000261978|LTBP2	60.3271	0.15373	0.241295	0.637102	0.524058	0.996632
ENST00000262027|MARS	4027.54	-0.0311474	0.154807	-0.201201	0.840542	0.998664
ENST00000262030|ATP5B	25751	-0.0258565	0.0945133	-0.273576	0.784411	0.998448
ENST00000262031|RBMS2	224.373	-0.247147	0.198942	-1.24231	0.214123	0.994052
ENST00000262033|PTGES3	8386.22	-0.0166077	0.153724	-0.108036	0.913967	0.998664
ENST00000262039|PIK3C3	525.27	0.21651	0.17882	1.21077	0.225984	0.994052
ENST00000262043|PHF3	3042.05	0.00206871	0.195018	0.0106078	0.991536	0.999758
ENST00000262052|SLC11A2	430.126	0.0794193	0.170441	0.465964	0.641241	0.998448
ENST00000262053|ATF1	895.328	0.0223547	0.117173	0.190784	0.848695	0.998664
ENST00000262055|LETMD1	328.531	0.0573161	0.135559	0.422814	0.672431	0.998448
ENST00000262056|EIF4B	11415.1	-0.0586947	0.181461	-0.323457	0.746349	0.998448
ENST00000262061|COPZ1	2508.39	-0.110349	0.113298	-0.973976	0.330068	0.994052
ENST00000262065|MMD	33.6095	0.0353319	0.34303	0.102999	0.917963	0.998664
ENST00000262067|TSPAN13	333.367	-0.144249	0.185231	-0.778749	0.436127	0.996558
ENST00000262093|FECH	641.005	0.156528	0.117818	1.32856	0.183993	0.994052
ENST00000262094|RAB27B	3.14338	-1.98348	1.06859	-1.85617	0.0634299	0.994052
ENST00000262096|ZDHHC2	71.4074	0.087304	0.254464	0.34309	0.731531	0.998448
ENST00000262097|ASAH1	785.175	0.0948557	0.15647	0.606222	0.544367	0.996635
ENST00000262120|TWSG1	472.221	0.0940363	0.136354	0.689649	0.490415	0.996558
ENST00000262124|SEH1L	1157.1	0.0956601	0.11838	0.808079	0.419045	0.996558
ENST00000262126|ANKRD12	314.909	-0.00251192	0.33206	-0.00756466	0.993964	0.999758
ENST00000262127|CEP76	307.439	0.149637	0.150836	0.992055	0.321171	0.994052
ENST00000262133|RBL2	577.175	0.116005	0.164277	0.706157	0.48009	0.996558
ENST00000262134|LPCAT2	385.487	0.225615	0.147763	1.52688	0.126792	0.994052
ENST00000262135|RPGRIP1L	354.731	-0.0346581	0.154819	-0.223863	0.822864	0.998448
ENST00000262138|CACNG4	1.3179	0.143136	1.91615	0.0746999	0.940454	0.998664
ENST00000262139|WIPI1	19.5202	-0.25269	0.452435	-0.558511	0.576496	0.997081
ENST00000262144|WDR59	561.531	0.147457	0.131303	1.12302	0.261429	0.994052
ENST00000262146|MTFR1	496.495	-0.0682689	0.111033	-0.614852	0.538652	0.996635
ENST00000262158|SMAD7	46.1789	-0.252131	0.388774	-0.64853	0.516642	0.996558
ENST00000262160|SMAD2	675.664	-0.067327	0.103637	-0.649643	0.515923	0.996558
ENST00000262177|DNAJB6	2670.6	-0.0343132	0.0835371	-0.410754	0.681253	0.998448
ENST00000262178|VIPR2	2.63711	0.422041	1.10557	0.381741	0.702653	0.998448
ENST00000262186|KCNH2	13.4176	0.642243	0.55222	1.16302	0.244821	0.994052
ENST00000262187|RHEB	1895.85	0.0229117	0.12791	0.179124	0.85784	0.998664
ENST00000262188|SMARCD3	187.743	0.154261	0.162403	0.949864	0.342181	0.996558
ENST00000262189|KMT2C	1910.31	-0.0732406	0.0924141	-0.792526	0.428054	0.996558
ENST00000262193|PSMB1	8251.69	-0.0900562	0.105404	-0.85439	0.392889	0.996558
ENST00000262198|ADNP2	794.257	-0.0308302	0.18496	-0.166686	0.867617	0.998664
ENST00000262207|CRISPLD1	278.322	0.0390916	0.15442	0.253152	0.800151	0.998448
ENST00000262209|TRPA1	14.6413	-0.000392402	0.455007	-0.00086241	0.999312	0.999961
ENST00000262210|CSPP1	712.404	0.0425521	0.160928	0.264416	0.791459	0.998448
ENST00000262213|TRAM1	1632.96	0.115694	0.0966604	1.19691	0.231341	0.994052
ENST00000262215|ARFGEF1	1103.2	0.168983	0.161695	1.04507	0.295991	0.994052
ENST00000262225|TMED2	2072.85	0.239214	0.165729	1.4434	0.148907	0.994052
ENST00000262233|EML1	237.279	0.0663519	0.144102	0.460449	0.645194	0.998448
ENST00000262238|YY1	2554.44	-0.191407	0.134092	-1.42742	0.153458	0.994052
ENST00000262241|RCOR1	701.656	0.0769178	0.107202	0.717501	0.473065	0.996558
ENST00000262244|MOB3B	55.4667	-0.298123	0.304075	-0.980427	0.326875	0.994052
ENST00000262259|ZNF175	105.058	0.245378	0.271884	0.90251	0.366786	0.996558
ENST00000262288|SCPEP1	886.328	0.0739361	0.0909818	0.812647	0.416421	0.996558
ENST00000262291|VMP1	1139.91	0.0480545	0.11691	0.411039	0.681044	0.998448
ENST00000262301|LMF1	171.052	0.136295	0.18063	0.754554	0.450516	0.996558
ENST00000262302|NUBP2	505.532	-0.213623	0.253122	-0.843954	0.398695	0.996558
ENST00000262304|PKD1	296.517	0.0301389	0.226043	0.133333	0.89393	0.998664
ENST00000262315|CHTF18	508.389	0.0317445	0.199569	0.159065	0.873617	0.998664
ENST00000262316|RHBDF1	55.1883	0.110006	0.251108	0.438084	0.661325	0.998448
ENST00000262319|TELO2	1094.36	-0.00942247	0.245447	-0.038389	0.969378	0.999758
ENST00000262320|AXIN1	368.405	-0.212806	0.213263	-0.997854	0.31835	0.994052
ENST00000262345|IL12RB2	5.47914	-0.990692	0.788459	-1.25649	0.208938	0.994052
ENST00000262348|WLS	3601.27	0.195443	0.100355	1.94751	0.0514739	0.994052
ENST00000262352|SLC1A1	162.503	0.104685	0.202453	0.51708	0.6051	0.998448
ENST00000262365|FAM86B2	2.31077	-0.249161	1.06088	-0.234862	0.814316	0.998448
ENST00000262367|CREBBP	2744.18	-0.216009	0.126715	-1.70468	0.0882538	0.994052
ENST00000262370|MGRN1	511.213	0.0260481	0.169922	0.153295	0.878166	0.998664
ENST00000262374|ALG1	265.51	-0.0104769	0.250304	-0.0418566	0.966613	0.999758
ENST00000262376|UBN1	568.176	0.0932006	0.13475	0.691655	0.489154	0.996558
ENST00000262384|N4BP1	808.633	0.00582179	0.197648	0.0294554	0.976501	0.999758
ENST00000262394|WSB1	720.57	0.0820197	0.174191	0.470861	0.63774	0.998448
ENST00000262395|TRAF4	216.062	-0.281928	0.19865	-1.41922	0.155835	0.994052
ENST00000262406|RGS9	14.197	0.7536	0.451531	1.66899	0.0951193	0.994052
ENST00000262407|ITGA2B	52.4552	0.0518056	0.247632	0.209204	0.834289	0.998448
ENST00000262415|DHX8	1988.62	-0.0867304	0.0853433	-1.01625	0.309508	0.994052
ENST00000262424|CRISPLD2	6.74412	0.558536	0.745375	0.749335	0.453655	0.996558
ENST00000262426|FOXF1	253.387	-0.255878	0.238154	-1.07442	0.282635	0.994052
ENST00000262428|COTL1	1057.96	-0.138727	0.159136	-0.871749	0.383345	0.996558
ENST00000262430|MLYCD	115.265	-0.144497	0.220492	-0.655337	0.51225	0.996558
ENST00000262432|METTL2B	48.8159	-0.238468	0.239993	-0.993648	0.320394	0.994052
ENST00000262435|SMURF2	277.458	-0.125971	0.213306	-0.590564	0.554812	0.996635
ENST00000262450|CHD5	4.17066	-0.557758	0.903419	-0.617385	0.536981	0.996635
ENST00000262455|ERP44	2766.18	0.200898	0.191639	1.04832	0.294493	0.994052
ENST00000262457|INVS	260.609	0.0670515	0.196136	0.341862	0.732455	0.998448
ENST00000262460|GINS1	896.952	-0.11168	0.113948	-0.9801	0.327037	0.994052
ENST00000262461|SLC12A2	1755.15	0.19071	0.108708	1.75433	0.0793747	0.994052
ENST00000262483|PITPNM3	7.58528	0.00917756	0.709203	0.0129407	0.989675	0.999758
ENST00000262487|ISM1	8.47438	-0.598288	0.559494	-1.06934	0.284918	0.994052
ENST00000262493|GNAO1	132.057	0.47982	0.335505	1.43014	0.152676	0.994052
ENST00000262498|CFAP20	1096.64	-0.215503	0.0991814	-2.17281	0.0297943	0.994052
ENST00000262506|CSNK2A2	1342.67	0.0374816	0.0973565	0.384993	0.700243	0.998448
ENST00000262507|COQ9	454.55	-0.224833	0.171216	-1.31315	0.189132	0.994052
ENST00000262518|SRCAP	2911.46	-0.224988	0.157247	-1.43079	0.15249	0.994052
ENST00000262519|SETD1A	882.286	-0.20545	0.198173	-1.03672	0.299865	0.994052
ENST00000262525|ZNF629	802.629	-0.313414	0.180276	-1.73853	0.0821177	0.994052
ENST00000262545|PCSK2	2.94016	0.878869	1.03888	0.845979	0.397565	0.996558
ENST00000262547|DZANK1	36.4058	0.064951	0.279159	0.232667	0.81602	0.998448
ENST00000262554|SPTLC1	1686.84	0.207921	0.175721	1.18324	0.236712	0.994052
ENST00000262570|CHCHD3	961.681	0.21889	0.100445	2.17921	0.0293164	0.994052
ENST00000262577|ZC3H3	513.345	-0.211596	0.152703	-1.38567	0.165847	0.994052
ENST00000262584|RPL8	41855.1	-0.254672	0.129819	-1.96175	0.0497921	0.994052
ENST00000262585|DENND3	85.819	0.36772	0.21432	1.71575	0.0862083	0.994052
ENST00000262593|DOK5	1.68843	2.02463	1.57548	1.28508	0.198763	0.994052
ENST00000262605|TTPAL	233.56	-0.215398	0.207329	-1.03892	0.298843	0.994052
ENST00000262613|SLC9A3R1	804.355	-0.443358	0.282428	-1.56981	0.11646	0.994052
ENST00000262623|ATP4A	1.69139	0.14029	1.66008	0.0845077	0.932653	0.998664
ENST00000262633|RBM42	2630.11	-0.504955	0.239073	-2.11214	0.0346747	0.994052
ENST00000262643|CCNE1	457.147	-0.109138	0.13729	-0.794948	0.426644	0.996558
ENST00000262644|IMPAD1	673.643	0.0164705	0.126221	0.130489	0.89618	0.998664
ENST00000262646|RAB2A	1192.94	0.0482255	0.167208	0.288415	0.773029	0.998448
ENST00000262659|CCM2L	1.71307	0.492655	1.5423	0.319429	0.749401	0.998448
ENST00000262710|ACIN1	6894.13	-0.157647	0.141902	-1.11095	0.266589	0.994052
ENST00000262713|AJUBA	133.49	-0.203426	0.171417	-1.18673	0.235333	0.994052
ENST00000262715|TEP1	213.014	0.307627	0.191567	1.60585	0.108308	0.994052
ENST00000262719|PHLPP1	393.215	-0.0256298	0.135354	-0.189355	0.849815	0.998664
ENST00000262726|EFCAB6	19.0765	-0.560948	0.415906	-1.34874	0.177421	0.994052
ENST00000262735|PPARA	30.3944	0.398501	0.374503	1.06408	0.287293	0.994052
ENST00000262738|CELSR1	337.518	0.106824	0.137272	0.778192	0.436456	0.996558
ENST00000262752|RPS6KA6	91.6257	0.334821	0.292123	1.14616	0.251727	0.994052
ENST00000262764|PGS1	214.789	0.0169483	0.251895	0.0672832	0.946356	0.998681
ENST00000262765|QRICH2	14.1483	-0.144377	0.481915	-0.29959	0.76449	0.998448
ENST00000262768|TIMP2	340.076	-0.0785617	0.120377	-0.65263	0.513995	0.996558
ENST00000262776|LGALS3BP	465.122	-0.0161821	0.175385	-0.0922664	0.926486	0.998664
ENST00000262803|UPF1	3927.97	-0.219228	0.218534	-1.00318	0.315776	0.994052
ENST00000262809|ELL	283.265	-0.0435112	0.181936	-0.239157	0.810984	0.998448
ENST00000262811|MAST3	120.458	0.0820768	0.27747	0.295804	0.76738	0.998448
ENST00000262812|COPE	3175.63	-0.359185	0.187853	-1.91206	0.0558685	0.994052
ENST00000262815|MAU2	538.746	0.116846	0.159575	0.732233	0.464027	0.996558
ENST00000262843|MID2	730.285	0.0680237	0.15097	0.450576	0.652295	0.998448
ENST00000262844|AMMECR1	437.964	-0.1469	0.179072	-0.82034	0.412022	0.996558
ENST00000262848|PRKX	125.509	0.0677213	0.188204	0.359829	0.718975	0.998448
ENST00000262850|RRAGB	156.24	-0.0216588	0.17209	-0.125858	0.899845	0.998664
ENST00000262854|HUWE1	12028	0.194854	0.0800414	2.43442	0.0149157	0.994052
ENST00000262878|SAMHD1	1707.9	0.0306413	0.0997244	0.307259	0.758646	0.998448
ENST00000262879|RALGAPB	565.482	0.25897	0.103804	2.49478	0.0126034	0.983935
ENST00000262887|XRCC1	1201.4	-0.168997	0.0967828	-1.74615	0.0807854	0.994052
ENST00000262891|MARK4	185.717	0.0106503	0.186872	0.0569925	0.954551	0.999757
ENST00000262894|ZNF225	50.9448	0.212926	0.272538	0.78127	0.434644	0.996558
ENST00000262903|HACE1	218.013	0.151719	0.228711	0.663364	0.507097	0.996558
ENST00000262919|ATRN	1221.42	0.014318	0.111689	0.128195	0.897995	0.998664
ENST00000262932|CNPY4	77.0153	-0.157733	0.210551	-0.749141	0.453773	0.996558
ENST00000262940|RASA4	4.01588	1.09173	0.858067	1.27231	0.203264	0.994052
ENST00000262942|ARPC1A	2309.34	-0.0207387	0.0862358	-0.240489	0.809952	0.998448
ENST00000262947|MYDGF	875.4	-0.256325	0.208454	-1.22965	0.218828	0.994052
ENST00000262948|MAP2K2	1193.58	-0.0399248	0.102712	-0.388708	0.697492	0.998448
ENST00000262953|TLE2	60.7716	0.0793394	0.265057	0.29933	0.764688	0.998448
ENST00000262960|DPP9	575.862	0.0683033	0.250414	0.272761	0.785037	0.998448
ENST00000262962|CCDC94	493.014	-0.107884	0.139621	-0.772691	0.439705	0.996558
ENST00000262965|TCF3	640.92	-0.000766659	0.210146	-0.00364822	0.997089	0.999875
ENST00000262966|MPND	101.858	-0.183329	0.224211	-0.817665	0.413549	0.996558
ENST00000262971|PIAS4	546.827	-0.0991574	0.153777	-0.644814	0.519047	0.996632
ENST00000262982|CSE1L	15643.8	0.147576	0.149409	0.987735	0.323282	0.994052
ENST00000262990|ZNF330	1431.04	-0.0351765	0.113057	-0.31114	0.755694	0.998448
ENST00000262995|GAB1	318.917	-0.0543628	0.136935	-0.396998	0.691369	0.998448
ENST00000263025|MAPK3	1090.07	0.0174545	0.105195	0.165925	0.868216	0.998664
ENST00000263026|EEF2K	597.422	0.0599122	0.140652	0.42596	0.670137	0.998448
ENST00000263035|DHTKD1	985.467	0.153959	0.101081	1.52313	0.127727	0.994052
ENST00000263038|PHYH	488.894	0.0749329	0.187083	0.400533	0.688764	0.998448
ENST00000263054|SORCS1	11.3801	0.91947	0.574891	1.59938	0.109736	0.994052
ENST00000263056|MAP3K8	21.3108	-0.479803	0.441451	-1.08688	0.277091	0.994052
ENST00000263063|MTPAP	797.208	0.0686344	0.107985	0.635594	0.525041	0.996632
ENST00000263073|SMG6	649.434	-0.146969	0.143265	-1.02586	0.304959	0.994052
ENST00000263083|DPH1	882.941	-0.0803177	0.234646	-0.342293	0.732131	0.998448
ENST00000263087|ITGAE	116.517	-0.649232	0.211647	-3.06752	0.00215844	0.633657
ENST00000263088|PLD2	251.642	0.168871	0.153221	1.10214	0.270399	0.994052
ENST00000263092|METTL16	542.048	-0.112162	0.140898	-0.796053	0.426001	0.996558
ENST00000263093|SLC27A5	29.8969	-0.781463	0.481845	-1.62181	0.104843	0.994052
ENST00000263094|ABCA7	167.901	0.312588	0.18022	1.73449	0.082832	0.994052
ENST00000263095|ZNF264	168.609	-0.0557258	0.173274	-0.321606	0.747751	0.998448
ENST00000263097|CNN2	1241.69	-0.196204	0.118327	-1.65815	0.0972872	0.994052
ENST00000263100|A1BG	39.9508	0.541922	0.400757	1.35225	0.176296	0.994052
ENST00000263102|CCDC6	1094.6	-0.118137	0.0836143	-1.41288	0.15769	0.994052
ENST00000263116|RAB36	125.709	-0.354651	0.220585	-1.60778	0.107884	0.994052
ENST00000263119|CABIN1	1168.7	0.14499	0.11024	1.31522	0.188435	0.994052
ENST00000263121|SMARCB1	4876.67	-0.105879	0.110329	-0.959665	0.337224	0.996558
ENST00000263125|PRKCQ	130.034	0.358902	0.237219	1.51296	0.13029	0.994052
ENST00000263168|CAPZA1	5064.35	0.0269159	0.101947	0.264017	0.791766	0.998448
ENST00000263174|PALMD	11.5171	0.365462	0.489732	0.74625	0.455516	0.996558
ENST00000263177|PLPPR5	3.99742	1.09167	0.843405	1.29436	0.195542	0.994052
[truncated: 10,331 more rows]

## Sheet: res - - vs - + short
GeneID	baseMean	log2FoldChange	lfcSE	stat	pvalue	padj
ENST00000000233|ARF5	64.7516	0.0549044	0.26162	0.209863	0.833774	1
ENST00000000412|M6PR	49.0233	-0.116787	0.287621	-0.406044	0.68471	1
ENST00000000442|ESRRA	14.313	-0.250271	0.512217	-0.488605	0.625122	1
ENST00000001008|FKBP4	595.458	-0.277977	0.150468	-1.84742	0.0646867	1
ENST00000001146|CYP26B1	1.68253	-1.33228	1.39369	-0.955933	0.339106	1
ENST00000002125|NDUFAF7	14.3621	-0.0110833	0.481375	-0.0230242	0.981631	1
ENST00000002165|FUCA2	38.4358	0.741632	0.333744	2.22216	0.0262725	1
ENST00000002501|DBNDD1	2.68057	-0.578603	1.10601	-0.523144	0.600874	1
ENST00000002829|SEMA3F	4.43364	-0.13419	0.855393	-0.156876	0.875343	1
ENST00000003100|CYP51A1	212.872	0.149506	0.164936	0.906453	0.364696	1
ENST00000003302|USP28	48.1262	0.303159	0.281325	1.07761	0.281208	1
ENST00000003583|STPG1	11.125	0.205859	0.52505	0.392075	0.695002	1
ENST00000005226|USH1C	4.86144	0.119533	0.883661	0.13527	0.892398	1
ENST00000005257|RALA	33.0533	0.121297	0.321934	0.376776	0.70634	1
ENST00000005259|BCAP29	30.959	0.085537	0.335658	0.254834	0.798851	1
ENST00000005260|BAIAP2L1	42.7322	0.156678	0.30613	0.5118	0.608791	1
ENST00000005286|TMEM132A	24.8754	0.460592	0.375801	1.22563	0.220339	1
ENST00000005340|DVL2	83.9267	0.184258	0.228612	0.805988	0.42025	1
ENST00000005386|RPAP3	163.587	-0.102438	0.19992	-0.512396	0.608374	1
ENST00000005558|IFRD1	34.1315	0.0163316	0.344918	0.0473492	0.962235	1
ENST00000006015|HOXA11	26.5717	-0.0263403	0.364395	-0.0722851	0.942375	1
ENST00000006658|SPATA20	3.48609	0.438818	0.950043	0.461893	0.644158	1
ENST00000007264|RPUSD1	14.0542	0.563448	0.538878	1.0456	0.295748	1
ENST00000007390|TSR3	20.5065	0.167478	0.44216	0.378772	0.704857	1
ENST00000007516|NDUFAB1	223.831	-0.0616919	0.158661	-0.388828	0.697403	1
ENST00000007699|YBX2	1.57681	-1.58565	1.56394	-1.01388	0.310639	1
ENST00000008527|CRY1	30.9068	0.157433	0.332497	0.473487	0.635866	1
ENST00000009041|STARD3NL	18.6756	0.174356	0.451934	0.385799	0.699646	1
ENST00000009589|RPS20	602.765	-0.157693	0.114697	-1.37486	0.169174	1
ENST00000010404|MGST1	70.1803	-0.200733	0.234754	-0.855079	0.392507	1
ENST00000011473|SYPL1	103.263	0.0949221	0.2128	0.446062	0.655553	1
ENST00000011619|RANBP9	77.9599	-0.0957421	0.228313	-0.419345	0.674964	1
ENST00000012049|QPCTL	19.9515	-0.354971	0.411445	-0.862744	0.388279	1
ENST00000012443|PPP5C	154.175	-0.220037	0.173634	-1.26724	0.205068	1
ENST00000013125|MAP4K5	58.9599	0.338001	0.256901	1.31569	0.18828	1
ENST00000014914|GPRC5A	2.59147	0.730537	1.2194	0.599095	0.549109	1
ENST00000014930|HEBP1	27.3434	0.304067	0.361775	0.840487	0.400635	1
ENST00000016171|COX15	69.3761	-0.113268	0.257229	-0.44034	0.659691	1
ENST00000017003|XYLT2	6.3773	0.174038	0.713911	0.243781	0.8074	1
ENST00000022615|VDAC3	230.08	0.00262588	0.156247	0.016806	0.986591	1
ENST00000024061|SLC45A4	3.77887	-0.731839	0.879693	-0.831926	0.405451	1
ENST00000025008|RB1CC1	51.8649	0.290525	0.305437	0.951178	0.341514	1
ENST00000025301|AKAP11	139.397	0.0701873	0.187372	0.374587	0.707968	1
ENST00000026218|PIGQ	15.3997	0.26334	0.459629	0.57294	0.566685	1
ENST00000029410|B4GALT7	7.66382	0.119709	0.663634	0.180384	0.856851	1
ENST00000033079|FAM13B	13.0982	0.0694128	0.531242	0.130661	0.896043	1
ENST00000035307|CHPF2	16.6313	-0.0735518	0.470485	-0.156332	0.875771	1
ENST00000037243|GABARAPL2	132.642	-0.369213	0.1904	-1.93915	0.0524833	1
ENST00000037869|FAM136A	84.0304	-0.349245	0.232852	-1.49986	0.133651	1
ENST00000038176|NSMAF	16.9413	0.454779	0.461301	0.985862	0.324201	1
ENST00000039989|TTC17	40.019	0.113578	0.346209	0.328062	0.742865	1
ENST00000040584|HOXC8	8.74702	0.847299	0.661598	1.28068	0.200305	1
ENST00000040663|MRI1	44.8687	-0.105456	0.312696	-0.337248	0.73593	1
ENST00000040738|BOD1L1	107.396	0.111711	0.236345	0.472658	0.636457	1
ENST00000040877|TARBP1	61.503	0.388329	0.25084	1.54811	0.121596	1
ENST00000042381|FAM65A	27.7161	0.231348	0.350921	0.659259	0.509729	1
ENST00000043402|RTN4R	1.88839	-0.303936	1.23244	-0.246613	0.805208	1
ENST00000046640|CTNS	16.4301	0.281319	0.433308	0.649236	0.516186	1
ENST00000052569|GOPC	61.7451	0.191418	0.266879	0.717246	0.473222	1
ENST00000053468|MRPS10	69.5307	-0.0409771	0.246217	-0.166427	0.867821	1
ENST00000053867|GRN	230.191	-0.026027	0.155357	-0.16753	0.866953	1
ENST00000054666|VAMP3	36.7854	-0.662487	0.332104	-1.99482	0.0460624	1
ENST00000054950|RCN1	140.04	0.0469542	0.201268	0.233292	0.815535	1
ENST00000055077|RFC2	123.604	-0.106414	0.195907	-0.543184	0.587003	1
ENST00000055335|PPP1R3F	3.6386	-0.470225	1.01203	-0.464636	0.642192	1
ENST00000055682|KIAA2022	2.1028	-0.530173	1.22988	-0.431076	0.666413	1
ENST00000056233|NFE2L3	19.0986	0.119348	0.426063	0.280118	0.779387	1
ENST00000060969|SIKE1	34.7848	0.341508	0.308745	1.10612	0.268677	1
ENST00000061240|TLL1	3.23025	0.504677	0.955333	0.528273	0.59731	1
ENST00000064780|RELT	9.67133	-0.655076	0.573076	-1.14309	0.253002	1
ENST00000066544|CDC27	228.079	-0.125482	0.163961	-0.765316	0.444083	1
ENST00000072516|IL1RAP	5.98032	0.48383	0.730353	0.66246	0.507677	1
ENST00000072644|YIPF1	19.5734	0.382056	0.41579	0.918866	0.358166	1
ENST00000072869|ADCK2	15.5724	0.430857	0.480049	0.897527	0.369438	1
ENST00000075120|SLC2A3	1.44275	1.16498	1.47604	0.789259	0.429961	1
ENST00000075503|STYK1	1.18726	1.09867	2.01351	0.545652	0.585305	1
ENST00000078429|GNA11	28.573	0.0953872	0.354855	0.268806	0.788079	1
ENST00000078527|PIGV	6.01969	0.432232	0.73455	0.588431	0.556243	1
ENST00000080059|HDAC7	11.4931	-0.1962	0.568452	-0.345148	0.729983	1
ENST00000081029|MRPS35	115.353	-0.100349	0.189787	-0.528746	0.596982	1
ENST00000083182|APPBP2	64.7577	0.129191	0.238377	0.541961	0.587845	1
ENST00000084798|CA11	4.92853	0.147618	0.81882	0.180282	0.856931	1
ENST00000085068|ISOC2	26.4789	-0.0623632	0.4037	-0.154479	0.877232	1
ENST00000155674|CECR5	52.5657	-0.115839	0.28591	-0.405158	0.685361	1
ENST00000155926|TRIB2	1.97856	0.0105567	1.32594	0.00796163	0.993648	1
ENST00000156084|OTUD5	74.1586	0.0836872	0.223033	0.375223	0.707495	1
ENST00000156109|GPKOW	51.217	-0.148194	0.259112	-0.571929	0.56737	1
ENST00000156471|AQR	81.5731	0.283357	0.218458	1.29708	0.194605	1
ENST00000157600|LMCD1	2.67507	1.49113	1.20886	1.2335	0.21739	1
ENST00000157812|PSMC4	162.652	-0.0874431	0.180543	-0.484334	0.628149	1
ENST00000158771|DERL2	37.7512	-0.281561	0.314963	-0.893952	0.371348	1
ENST00000159087|ANO8	5.29545	1.17025	0.815774	1.43453	0.151421	1
ENST00000159111|KDM4B	38.2446	0.019433	0.304687	0.0637804	0.949145	1
ENST00000160262|ICAM3	1.24848	-0.226849	1.63361	-0.138864	0.889558	1
ENST00000160298|CAMSAP3	16.212	-0.223283	0.46912	-0.475961	0.634102	1
ENST00000160373|CTTNBP2	12.5217	-0.352048	0.532731	-0.660837	0.508717	1
ENST00000160827|KIF22	147.518	-0.133883	0.196967	-0.679725	0.496679	1
ENST00000161863|YTHDC2	97.0503	0.383989	0.227896	1.68493	0.0920025	1
ENST00000162044|TMEM161A	75.7463	-0.177086	0.22241	-0.796212	0.425909	1
ENST00000162330|BCAR1	53.1046	-0.152628	0.309888	-0.492526	0.622348	1
ENST00000162391|FOXJ2	22.1415	0.570443	0.394732	1.44514	0.148418	1
ENST00000162749|TNFRSF1A	12.9658	-0.466794	0.525895	-0.887617	0.374747	1
ENST00000163416|GOLGA5	40.803	-0.0806754	0.287622	-0.280491	0.779101	1
ENST00000164024|CELSR3	25.6306	-0.365449	0.371863	-0.982752	0.32573	1
ENST00000164133|PPP2R5B	6.57258	0.552302	0.707995	0.780093	0.435336	1
ENST00000164305|PIGB	3.9826	-0.461771	0.874479	-0.528053	0.597462	1
ENST00000164640|PDZD4	2.64841	-0.311275	1.11197	-0.279932	0.77953	1
ENST00000165698|REEP1	7.04555	-1.09876	0.725593	-1.5143	0.129951	1
ENST00000166244|EPHA8	2.82441	0.232934	1.13901	0.204507	0.837957	1
ENST00000166345|TRIP13	115.967	0.0754239	0.18856	0.4	0.689156	1
ENST00000167106|VASH1	1.71599	1.31752	1.38097	0.954052	0.340057	1
ENST00000168216|HSD17B10	161.291	-0.196006	0.175281	-1.11824	0.263465	1
ENST00000169298|ST6GAL1	3.71276	-0.0557628	0.944945	-0.0590117	0.952943	1
ENST00000169551|TIMM21	17.6748	0.138402	0.474208	0.291858	0.770395	1
ENST00000170168|REXO1	18.0898	0.173666	0.436227	0.398109	0.69055	1
ENST00000170447|MKRN2	115.036	-0.220279	0.183062	-1.2033	0.228859	1
ENST00000170564|GPATCH1	17.5343	-0.0344299	0.420698	-0.0818401	0.934774	1
ENST00000171111|KEAP1	35.3061	-0.244723	0.363261	-0.673683	0.500513	1
ENST00000171887|TNS1	4.24725	0.129368	0.949591	0.136236	0.891635	1
ENST00000172229|NGFR	0.794475	-0.00261301	1.95154	-0.00133895	0.998932	1
ENST00000173229|NTN1	13.7674	0.287635	0.508936	0.56517	0.571958	1
ENST00000173527|ISOC1	62.0063	-0.222062	0.278556	-0.797187	0.425342	1
ENST00000173898|TRO	34.9837	0.379116	0.319027	1.18835	0.234695	1
ENST00000174618|MNT	13.7537	-0.54069	0.534048	-1.01244	0.31133	1
ENST00000174653|AP3M2	27.8383	-0.0194399	0.35343	-0.0550035	0.956136	1
ENST00000175091|LAPTM4A	211.867	-0.216108	0.15749	-1.3722	0.170001	1
ENST00000175506|ASNS	607.828	0.280028	0.476666	0.587472	0.556887	1
ENST00000175756|PTPN18	12.925	0.146487	0.494452	0.296261	0.767031	1
ENST00000176763|STK10	21.5351	-0.0690856	0.39582	-0.174538	0.861443	1
ENST00000178638|CA12	4.10817	-0.340643	0.936397	-0.363781	0.716021	1
ENST00000178640|MAP2K5	13.8201	-0.0635556	0.474947	-0.133816	0.893548	1
ENST00000179259|TIGAR	35.8991	-0.322336	0.321304	-1.00321	0.315758	1
ENST00000180173|MTMR7	2.00294	-0.31904	1.26564	-0.252079	0.80098	1
ENST00000181839|CDK13	66.1476	0.140597	0.238273	0.590067	0.555146	1
ENST00000182527|TRAM2	7.89399	0.213294	0.627561	0.339877	0.733949	1
ENST00000184266|NDUFB4	229.74	-0.247145	0.165193	-1.4961	0.134628	1
ENST00000184956|HEATR6	46.1505	0.186866	0.279265	0.669136	0.503409	1
ENST00000185150|ERLEC1	20.0519	0.481346	0.430364	1.11846	0.263369	1
ENST00000186436|TMEM131	115.825	0.326055	0.200855	1.62333	0.104518	1
ENST00000187762|TMEM38A	2.96978	0.382509	1.04428	0.366291	0.714148	1
ENST00000187879|ZNF222	1.78633	-0.0700286	1.32548	-0.0528328	0.957865	1
ENST00000188312|ACTR6	59.6546	-0.0733652	0.27242	-0.269309	0.787692	1
ENST00000190611|OSBPL6	31.0713	0.310565	0.33237	0.934397	0.350099	1
ENST00000192788|UHRF1BP1	24.1308	-0.422153	0.374374	-1.12762	0.25948	1
ENST00000193322|OSTM1	19.612	0.0670404	0.398952	0.168041	0.866551	1
ENST00000193403|ACTN1	146.25	-0.246724	0.166989	-1.47749	0.139545	1
ENST00000194214|HSPB11	53.9741	-0.0485911	0.273219	-0.177847	0.858843	1
ENST00000194530|STRADB	16.8824	0.164795	0.490898	0.3357	0.737097	1
ENST00000196061|PLOD1	48.8339	0.177778	0.31942	0.556566	0.577824	1
ENST00000196169|TDRD3	29.3585	-0.136394	0.350436	-0.389213	0.697119	1
ENST00000196371|OXCT1	60.7514	0.218459	0.255329	0.855601	0.392218	1
ENST00000196489|ZNF416	3.80507	0.324497	0.893226	0.363286	0.716391	1
ENST00000197268|FAM234B	61.7443	0.0217842	0.241812	0.0900872	0.928218	1
ENST00000199320|DIMT1	78.6281	-0.104801	0.227096	-0.461482	0.644453	1
ENST00000199389|EIF2AK1	105.864	0.19872	0.191086	1.03995	0.298363	1
ENST00000199448|EPDR1	2.19856	-0.292956	1.25672	-0.233112	0.815675	1
ENST00000199706|MRPL28	123.124	0.0214632	0.197535	0.108655	0.913476	1
ENST00000199708|HBQ1	4.95194	-0.25843	0.852549	-0.303127	0.761793	1
ENST00000199814|RBM22	182.714	-0.0907168	0.170336	-0.532576	0.594327	1
ENST00000200135|ZW10	110.539	-0.029173	0.204095	-0.142938	0.886339	1
ENST00000200453|PPP1R15A	2.98245	-0.553542	1.03415	-0.535264	0.592467	1
ENST00000200457|TRIP6	80.9186	-0.343614	0.242024	-1.41975	0.15568	1
ENST00000200557|ADAM11	7.0553	0.05281	0.66038	0.0799691	0.936262	1
ENST00000201031|TFAP2C	11.8582	0.498537	0.568477	0.876969	0.380503	1
ENST00000201586|SULT2B1	0.893357	0.486923	1.81893	0.267698	0.788932	1
ENST00000201647|EPS8L1	1.19527	1.77607	1.71307	1.03678	0.299838	1
ENST00000202017|PDRG1	26.7091	-0.224764	0.421583	-0.533143	0.593935	1
ENST00000202556|PPP1R13B	22.9073	0.759814	0.390291	1.94679	0.0515599	1
ENST00000202677|RALGAPA2	22.8253	-0.0616233	0.3821	-0.161275	0.871876	1
ENST00000202773|RPL6	2976.69	-0.0631463	0.092053	-0.685978	0.492727	1
ENST00000202816|ESF1	97.3551	-0.0638322	0.198247	-0.321983	0.747466	1
ENST00000202831|SLC8B1	6.74163	-0.440266	0.702528	-0.626688	0.530864	1
ENST00000202834|TMEM230	36.5589	-0.0318385	0.366112	-0.0869638	0.9307	1
ENST00000202967|SIRT4	1.77649	0.538776	1.35347	0.39807	0.690579	1
ENST00000203001|TRMT6	56.5856	-0.0926172	0.276462	-0.335009	0.737618	1
ENST00000203166|HAUS5	29.8325	-0.000206592	0.349468	-0.000591162	0.999528	1
ENST00000203407|UQCRC1	319.898	0.228661	0.144833	1.57879	0.114385	1
ENST00000203556|GMIP	4.16278	-0.412847	0.930582	-0.443644	0.6573	1
ENST00000204517|TFAP4	49.0555	-0.177964	0.274438	-0.648466	0.516684	1
ENST00000204549|PDCD7	17.7436	-0.220857	0.480451	-0.459688	0.64574	1
ENST00000204566|SPG21	38.1177	0.21937	0.322271	0.680701	0.496061	1
ENST00000204604|CHRD	3.05234	-1.02362	0.992864	-1.03098	0.302551	1
ENST00000204679|GNPTG	7.25166	-0.132397	0.685036	-0.193269	0.846748	1
ENST00000204726|GOLGA3	46.5173	-0.398395	0.309774	-1.28609	0.198413	1
ENST00000204961|EFNB1	10.654	0.0204266	0.553321	0.0369163	0.970552	1
ENST00000205061|GLG1	276.324	0.14482	0.150845	0.960056	0.337027	1
ENST00000205194|NAT14	11.9967	-0.944797	0.627033	-1.50677	0.131869	1
ENST00000205214|AASDH	21.4198	0.229128	0.422805	0.541923	0.587871	1
ENST00000205402|DLD	325.85	-0.0246477	0.138931	-0.17741	0.859186	1
ENST00000205636|CMTM6	67.519	0.269453	0.234337	1.14986	0.250204	1
ENST00000206020|SPAG7	46.8384	-0.0508899	0.288777	-0.176225	0.860117	1
ENST00000206262|RGS17	4.18252	0.336397	0.936292	0.359286	0.719381	1
ENST00000206423|CCDC80	3.92168	-1.1909	1.09441	-1.08817	0.276522	1
ENST00000206451|PSME1	70.137	-0.250806	0.249831	-1.00391	0.315424	1
ENST00000206542|OSGEP	51.3816	-0.0974701	0.270191	-0.360745	0.71829	1
ENST00000206595|G2E3	64.3653	0.202622	0.255523	0.792972	0.427794	1
ENST00000207870|XYLB	32.8116	-0.558655	0.32946	-1.69567	0.0899489	1
ENST00000209728|CDC6	162.031	0.138834	0.174484	0.795683	0.426216	1
ENST00000209873|AAAS	91.2022	0.0753155	0.225899	0.333403	0.73883	1
ENST00000209875|CBX5	177.83	0.185833	0.347129	0.535342	0.592414	1
ENST00000209884|KLHL20	21.6937	-0.129918	0.38335	-0.338903	0.734683	1
ENST00000210060|DHPS	58.8625	0.111245	0.245786	0.45261	0.65083	1
ENST00000210187|RAB26	0.955214	1.53317	1.83845	0.833946	0.404311	1
ENST00000210444|NANS	109.526	-0.00766873	0.197037	-0.0389202	0.968954	1
ENST00000210633|SEMA4G	2.77437	3.88952	2.1377	1.81948	0.0688379	1
ENST00000211314|TMEM14A	31.4365	-0.593719	0.336432	-1.76475	0.0776059	1
ENST00000211936|ZNF184	19.457	-0.275048	0.440083	-0.62499	0.531978	1
ENST00000211998|VCL	661.766	-0.15813	0.135017	-1.17119	0.241523	1
ENST00000212015|SIRT1	72.4077	0.0862008	0.220549	0.390846	0.695911	1
ENST00000212355|TGFBR3	26.6002	0.300544	0.351317	0.855477	0.392287	1
ENST00000214869|TMED1	14.5195	-0.123564	0.501146	-0.246563	0.805247	1
ENST00000215061|OCEL1	3.24795	-0.114378	0.945436	-0.120979	0.903707	1
ENST00000215115|BCL7C	12.6215	0.304394	0.5294	0.57498	0.565305	1
ENST00000215565|NDUFB7	39.7536	0.693456	0.308885	2.24503	0.0247664	1
ENST00000215567|TECR	311.27	0.103047	0.141972	0.725827	0.467945	1
ENST00000215570|TIMM13	64.4829	-0.401598	0.257694	-1.55843	0.119131	1
ENST00000215574|CDC34	36.4271	-0.109129	0.348852	-0.312824	0.754414	1
ENST00000215631|GADD45B	4.22386	-1.03036	0.908424	-1.13423	0.256698	1
ENST00000215659|MAPK12	10.2652	0.169528	0.589471	0.287593	0.773658	1
ENST00000215730|SNAP29	38.9921	0.0860042	0.317552	0.270835	0.786518	1
ENST00000215739|LZTR1	34.125	0.593892	0.320876	1.85085	0.0641916	1
ENST00000215790|TBC1D10A	10.2725	-0.637809	0.587187	-1.08621	0.277386	1
ENST00000215793|SF3A1	695.87	-0.167539	0.120123	-1.39473	0.163098	1
ENST00000215794|USP18	12.1982	-0.311391	0.571291	-0.545065	0.585709	1
ENST00000215829|SNRPD3	407.937	-0.145981	0.133259	-1.09547	0.273313	1
ENST00000215832|MAPK1	136.038	-0.108278	0.17588	-0.615634	0.538136	1
ENST00000215882|SLC25A1	84.5627	-0.085035	0.232613	-0.365565	0.71469	1
ENST00000215904|PDXP	13.6837	-0.457452	0.524715	-0.871811	0.383311	1
ENST00000215906|ASPHD2	2.70041	0.410718	1.06088	0.387148	0.698647	1
ENST00000215909|LGALS1	2.80233	0.883456	1.11175	0.79465	0.426817	1
ENST00000215917|SRRD	19.3398	-0.0714893	0.408861	-0.17485	0.861197	1
ENST00000215941|ANKRD54	15.7669	0.105464	0.468346	0.225183	0.821837	1
ENST00000215957|MICALL1	53.9334	0.112201	0.269413	0.416462	0.677072	1
ENST00000215980|CENPM	41.0326	-0.368398	0.319763	-1.1521	0.249281	1
ENST00000216014|KDELR3	7.77542	1.10695	0.692693	1.59804	0.110035	1
ENST00000216024|DMC1	9.02914	-0.304909	0.605488	-0.503575	0.61456	1
ENST00000216027|HSCB	18.7286	-0.460352	0.436699	-1.05417	0.291807	1
ENST00000216029|CBY1	26.0987	0.319355	0.367341	0.869369	0.384645	1
ENST00000216034|TOMM22	100.553	-0.274005	0.208046	-1.31704	0.187826	1
ENST00000216037|XBP1	84.0974	-0.212693	0.249608	-0.852108	0.394154	1
ENST00000216038|RTCB	225.198	0.0696102	0.162907	0.427299	0.669162	1
ENST00000216039|JOSD1	12.858	-0.0942887	0.524852	-0.179648	0.857429	1
ENST00000216044|GTPBP1	95.8101	-0.126455	0.203847	-0.620344	0.535031	1
ENST00000216068|DNAL4	3.82867	0.40065	0.937721	0.427259	0.66919	1
ENST00000216085|RHBDD3	8.32485	0.693954	0.671389	1.03361	0.301319	1
ENST00000216106|HMGXB4	46.3195	0.0278392	0.283656	0.0981443	0.921818	1
ENST00000216117|HMOX1	16.2809	-0.573323	0.482727	-1.18768	0.234961	1
ENST00000216121|NIPSNAP1	95.9778	-0.170458	0.199343	-0.855097	0.392497	1
ENST00000216122|MCM5	310.166	-0.0819379	0.159457	-0.513856	0.607353	1
ENST00000216124|ARSA	11.7759	-0.422009	0.522314	-0.807959	0.419114	1
ENST00000216129|TTLL12	82.7774	0.185577	0.255322	0.726837	0.467326	1
ENST00000216133|CBX7	0.938835	1.22507	2.04352	0.599492	0.548845	1
ENST00000216146|RPL3	2458.19	0.0592153	0.125301	0.472586	0.636508	1
ENST00000216160|TAB1	43.2078	-0.10102	0.29072	-0.347484	0.728228	1
ENST00000216180|PNPLA3	9.95307	0.47729	0.576713	0.827604	0.407895	1
ENST00000216181|MYH9	579.473	0.130138	0.122116	1.06568	0.286566	1
ENST00000216185|TXN2	65.0807	-0.253828	0.242572	-1.04641	0.295374	1
ENST00000216190|EIF3D	508.299	0.117753	0.141605	0.831559	0.405658	1
ENST00000216200|PVALB	1.35982	0.0788942	1.58736	0.0497017	0.96036	1
ENST00000216214|FAM118A	12.3441	0.423007	0.53662	0.78828	0.430533	1
ENST00000216218|ST13	722.117	-0.157328	0.107591	-1.46227	0.143666	1
ENST00000216225|RBX1	132.663	-0.0925728	0.179157	-0.516714	0.605356	1
ENST00000216237|L3MBTL2	42.355	-7.65187e-05	0.304337	-0.000251427	0.999799	1
ENST00000216252|PHF5A	69.52	-0.314379	0.245486	-1.28064	0.20032	1
ENST00000216254|ACO2	111.814	0.276093	0.212781	1.29755	0.194443	1
ENST00000216259|PMM1	16.7878	-0.637586	0.487179	-1.30873	0.190625	1
ENST00000216264|CERK	21.6551	0.0618984	0.394143	0.157046	0.875209	1
ENST00000216268|ZBED4	26.8788	0.193583	0.352053	0.549868	0.58241	1
ENST00000216271|HDAC10	3.00677	3.11551	1.38247	2.25358	0.0242227	1
ENST00000216277|PAPOLA	101.229	0.252436	0.199136	1.26766	0.20492	1
ENST00000216281|HSP90AA1	3587.96	-0.109014	0.108283	-1.00674	0.314059	1
ENST00000216286|NID2	92.4235	0.0186327	0.211289	0.0881857	0.929729	1
ENST00000216294|SNAPC1	23.4418	-0.021603	0.420478	-0.0513773	0.959025	1
ENST00000216297|SUPT16H	552.893	0.0842086	0.124858	0.674437	0.500033	1
ENST00000216367|POLE2	42.7405	0.193671	0.281274	0.688549	0.491107	1
ENST00000216373|SOS2	9.04318	0.410712	0.574536	0.714859	0.474696	1
ENST00000216392|PYGL	403.862	0.301211	0.13146	2.29127	0.0219479	1
ENST00000216410|GNPNAT1	78.8251	-0.261167	0.23416	-1.11533	0.264707	1
ENST00000216416|CNIH1	107.79	0.0359211	0.199073	0.180442	0.856806	1
ENST00000216420|CGRRF1	6.17679	-0.145933	0.707438	-0.206284	0.836569	1
ENST00000216442|ATP6V1D	43.9825	-0.287619	0.306936	-0.937067	0.348724	1
ENST00000216452|PIGH	21.5798	-0.58798	0.416285	-1.41244	0.157819	1
ENST00000216455|PSMA3	322.289	-0.316398	0.161571	-1.95826	0.0501992	1
ENST00000216465|GSTZ1	22.546	0.610833	0.392033	1.55811	0.119206	1
ENST00000216468|TMED8	33.993	0.0570502	0.327966	0.173952	0.861904	1
ENST00000216471|SAMD15	3.71887	-0.276272	0.98681	-0.279964	0.779505	1
ENST00000216479|AHSA1	263.618	-0.243612	0.147234	-1.65459	0.0980075	1
ENST00000216484|SPTLC2	44.4976	0.258966	0.28101	0.921556	0.35676	1
ENST00000216487|RIN3	3.42182	-0.586763	1.06191	-0.552556	0.580568	1
ENST00000216489|ALKBH1	18.1707	0.449829	0.435835	1.03211	0.302021	1
ENST00000216513|SIX4	39.5212	-0.112959	0.314174	-0.359543	0.719189	1
ENST00000216554|EIF5	183.894	-0.19442	0.2062	-0.942874	0.345745	1
ENST00000216605|MTHFD1	821.431	0.00415924	0.105767	0.0393246	0.968632	1
ENST00000216639|VRK1	141.272	0.112549	0.187879	0.599054	0.549137	1
ENST00000216727|PABPN1	14.3814	0.487021	0.502964	0.968302	0.332894	1
ENST00000216756|CINP	27.1171	0.226787	0.358053	0.63339	0.526479	1
ENST00000216780|PCK2	78.8708	0.237836	0.572993	0.415077	0.678086	1
ENST00000216797|NFKBIA	32.3395	-0.323966	0.379372	-0.853953	0.393131	1
ENST00000216799|EMC9	9.49268	-0.0351687	0.577563	-0.0608915	0.951446	1
ENST00000216802|PSME2	51.0727	0.0219608	0.27013	0.0812969	0.935206	1
ENST00000216807|BRMS1L	39.9584	-0.101829	0.292272	-0.348404	0.727537	1
ENST00000216832|PNN	333.986	0.333198	0.162318	2.05275	0.0400969	1
ENST00000216840|RABGGTA	28.3341	-0.0192648	0.345867	-0.0557	0.955581	1
ENST00000216877|PTPRA	26.3696	-0.0313311	0.363898	-0.0860986	0.931388	1
ENST00000216879|NSFL1C	93.6273	-0.196972	0.23143	-0.851108	0.394709	1
ENST00000216951|GSS	86.5773	0.0798643	0.216098	0.369574	0.7117	1
ENST00000216962|PYGB	48.2159	-0.0955351	0.30849	-0.309686	0.756799	1
ENST00000217026|MYBL2	68.9004	-0.11687	0.245606	-0.475841	0.634187	1
ENST00000217109|CSTF1	88.6247	-0.140379	0.217189	-0.646346	0.518056	1
ENST00000217131|CTSZ	2.83672	0.073767	1.08182	0.0681881	0.945636	1
ENST00000217159|SLCO4A1	9.33305	0.003896	0.605983	0.00642923	0.99487	1
ENST00000217173|UBOX5	12.3397	-0.102501	0.514796	-0.19911	0.842177	1
ENST00000217182|EEF1A2	276.786	0.00194019	0.150907	0.0128568	0.989742	1
ENST00000217233|TRIB3	10.9657	-0.562381	0.553198	-1.0166	0.309344	1
ENST00000217381|SNTA1	14.8677	-0.408788	0.490799	-0.832904	0.404899	1
ENST00000217402|CHMP4B	85.8615	-0.369389	0.209621	-1.76217	0.0780399	1
ENST00000217426|AHCY	398.944	0.0151221	0.149636	0.101059	0.919503	1
ENST00000217446|PIGU	36.1294	-0.0970882	0.316286	-0.306964	0.758871	1
ENST00000217455|ACOT8	14.8266	-0.644202	0.483161	-1.33331	0.182431	1
ENST00000217456|APMAP	117.94	-0.0265411	0.18498	-0.143482	0.88591	1
ENST00000217740|RNF125	6.88533	-0.359836	0.692498	-0.51962	0.603328	1
ENST00000217901|IDH3G	135.207	-0.190635	0.185901	-1.02547	0.305143	1
ENST00000217909|SLC25A43	2.33856	-0.0248427	1.19404	-0.0208055	0.983401	1
ENST00000217958|PSMD10	174.193	-0.10186	0.161377	-0.63119	0.527916	1
ENST00000217961|STS	2.1136	-0.823893	1.32537	-0.621632	0.534184	1
ENST00000217971|PGRMC1	165.469	0.0394069	0.203111	0.194017	0.846163	1
ENST00000218104|ABCD1	6.55815	0.190585	0.721434	0.264176	0.791645	1
ENST00000218230|PCSK1N	16.8171	-0.336075	0.458938	-0.732288	0.463993	1
ENST00000218316|GPR50	6.86486	-0.575823	0.688892	-0.835869	0.403228	1
ENST00000218340|RP2	16.0189	-0.104662	0.458355	-0.228343	0.819379	1
ENST00000218348|USP11	286.947	0.0897647	0.13942	0.643842	0.519678	1
ENST00000218388|TIMP1	71.8356	-0.0620699	0.26111	-0.237715	0.812102	1
ENST00000218516|GLA	319.565	0.16059	0.144108	1.11437	0.26512	1
ENST00000219066|NTHL1	56.2724	-0.0395971	0.273608	-0.144722	0.88493	1
ENST00000219069|ZNF263	7.98917	-0.0455082	0.648784	-0.0701438	0.944079	1
ENST00000219070|MMP2	3.6337	0.50517	0.942825	0.535804	0.592094	1
ENST00000219097|ORC6	93.017	-0.192138	0.208368	-0.92211	0.356471	1
ENST00000219139|C16orf70	32.397	0.0518865	0.33666	0.154121	0.877514	1
ENST00000219150|CORO1A	6.2432	-0.237767	0.728232	-0.326499	0.744047	1
ENST00000219169|NUTF2	186.857	-0.012047	0.161743	-0.0744827	0.940626	1
ENST00000219204|ARL2BP	56.8489	-0.170881	0.284509	-0.600617	0.548095	1
ENST00000219207|PLLP	2.14352	1.09945	1.28227	0.857423	0.391211	1
ENST00000219240|DHODH	10.8064	-0.0131419	0.585063	-0.0224623	0.982079	1
ENST00000219251|ACD	32.5755	-0.239323	0.349625	-0.684512	0.493652	1
ENST00000219252|POLR2C	88.1487	-0.168707	0.210349	-0.802033	0.422534	1
ENST00000219271|MMP15	4.98347	0.252139	0.827943	0.304537	0.760719	1
ENST00000219281|USB1	10.5205	-0.258228	0.552982	-0.466973	0.640519	1
ENST00000219299|CCDC113	9.12185	0.090883	0.645214	0.140857	0.887983	1
ENST00000219302|NME3	18.1778	-0.0531308	0.486841	-0.109134	0.913096	1
ENST00000219313|PSMD7	147.829	0.0819041	0.19105	0.428704	0.668138	1
ENST00000219320|SLC38A7	7.67266	-0.582295	0.694309	-0.838669	0.401655	1
ENST00000219343|SLC7A6	34.3229	0.143561	0.337101	0.42587	0.670202	1
ENST00000219345|PLA2G15	8.25389	-0.0768493	0.650092	-0.118213	0.905899	1
ENST00000219368|FA2H	1.35813	-0.62326	1.47495	-0.422565	0.672613	1
ENST00000219409|ARHGDIG	2.28997	2.36556	1.51476	1.56167	0.118365	1
ENST00000219439|HSDL1	39.9764	0.225677	0.296057	0.762275	0.445896	1
ENST00000219473|USP10	142.134	-0.0366336	0.172357	-0.212544	0.831682	1
ENST00000219476|TSC2	111.845	0.545228	0.20862	2.6135	0.00896193	1
ENST00000219478|ZNF500	5.31155	-0.143836	0.773746	-0.185896	0.852526	1
ENST00000219479|NME4	32.5126	-0.216418	0.37363	-0.57923	0.562434	1
ENST00000219548|STUB1	99.2474	-0.101408	0.229876	-0.441142	0.65911	1
ENST00000219599|CRYM	1.46954	1.69459	1.65214	1.02569	0.305036	1
ENST00000219611|CAPN15	13.2111	-0.194633	0.519722	-0.374494	0.708037	1
ENST00000219689|USP31	4.02568	0.768501	0.89838	0.85543	0.392313	1
ENST00000219782|MAZ	301.13	0.0568738	0.164674	0.345371	0.729815	1
ENST00000219789|CDIPT	39.5795	-0.208985	0.313698	-0.666199	0.505284	1
ENST00000219837|KNOP1	56.278	-0.152987	0.286508	-0.533972	0.593361	1
ENST00000219905|MGA	135.292	-0.229073	0.183308	-1.24966	0.211424	1
ENST00000220003|CSK	63.2547	-0.125006	0.263968	-0.473564	0.635811	1
ENST00000220058|MTFMT	14.8497	-0.785933	0.482308	-1.62952	0.103202	1
ENST00000220166|CTSH	27.2729	0.284681	0.383091	0.743114	0.457412	1
ENST00000220325|EHD4	26.1051	-0.0243034	0.396427	-0.0613062	0.951115	1
ENST00000220478|SCG3	1.45776	1.37415	1.56082	0.880401	0.378642	1
ENST00000220496|DNAJC17	17.9943	-0.821643	0.48134	-1.70699	0.0878237	1
ENST00000220507|RHOV	2.3219	-1.39322	1.20852	-1.15283	0.248981	1
ENST00000220509|VPS18	21.2557	0.232195	0.437296	0.530978	0.595434	1
ENST00000220514|OIP5	29.9068	-0.904572	0.340241	-2.65862	0.00784609	1
ENST00000220531|BLOC1S6	16.2328	-0.0257569	0.447919	-0.0575034	0.954144	1
ENST00000220562|EXTL3	9.76882	-0.155394	0.571421	-0.271943	0.785666	1
ENST00000220592|AGO2	38.7987	0.217657	0.308358	0.705858	0.480276	1
ENST00000220597|PAG1	16.1421	0.672732	0.48738	1.3803	0.167493	1
ENST00000220659|BRF2	14.5314	0.157248	0.51636	0.304532	0.760722	1
ENST00000220669|ZFAND1	41.6548	-0.219094	0.313251	-0.699419	0.48429	1
ENST00000220751|RIPK2	22.7805	-0.349881	0.407404	-0.858807	0.390447	1
ENST00000220763|CPQ	2.63814	-0.805812	1.07422	-0.750137	0.453172	1
ENST00000220764|DECR1	45.1047	0.131711	0.320587	0.410843	0.681188	1
ENST00000220809|PLAT	60.041	0.468538	0.273068	1.71583	0.0861935	1
ENST00000220822|GDAP1	18.0273	-0.534859	0.457171	-1.16993	0.242028	1
ENST00000220853|EMC2	68.7613	-0.34798	0.286947	-1.2127	0.225246	1
ENST00000220876|STMN2	1.2627	0.801205	1.55092	0.516599	0.605436	1
ENST00000220913|CHRAC1	20.3644	-0.195947	0.421913	-0.464427	0.642342	1
ENST00000221086|MTMR9	10.1192	0.0518823	0.563819	0.0920194	0.926683	1
ENST00000221114|DCTN6	41.9608	-0.274569	0.290331	-0.945712	0.344296	1
ENST00000221130|GSR	106.703	0.25276	0.188566	1.34043	0.180105	1
ENST00000221138|PPP2CB	53.0293	0.0029083	0.262447	0.0110815	0.991158	1
ENST00000221166|NEFM	136.114	-0.221463	0.179468	-1.23399	0.217205	1
ENST00000221200|KCTD9	35.0342	-0.437733	0.335194	-1.30591	0.191584	1
ENST00000221233|EXOSC5	49.4469	-0.726839	0.329002	-2.20922	0.0271591	1
ENST00000221249|PNPLA6	13.6994	-0.272952	0.509075	-0.536172	0.59184	1
ENST00000221265|PAF1	94.7521	0.00539054	0.230485	0.0233878	0.981341	1
ENST00000221283|STXBP2	33.7151	-0.123335	0.325844	-0.378509	0.705053	1
ENST00000221327|ZNF180	8.87656	0.530159	0.610987	0.86771	0.385553	1
ENST00000221403|DHDH	1.55213	0.695456	1.65238	0.420882	0.673841	1
ENST00000221418|ECH1	74.0429	0.0758234	0.224288	0.338062	0.735316	1
ENST00000221419|HNRNPL	993.379	-0.266406	0.122717	-2.17089	0.0299394	1
ENST00000221431|SARS2	24.5037	0.0442004	0.409352	0.107977	0.914014	1
ENST00000221452|RELB	3.16849	0.358601	1.00226	0.357794	0.720498	1
ENST00000221455|CLASRP	41.2886	-0.186622	0.287787	-0.648474	0.516678	1
ENST00000221459|LIN7B	1.12861	-0.669104	1.69169	-0.395524	0.692456	1
ENST00000221462|PPP1R37	5.84365	-1.38731	0.801207	-1.73153	0.0833576	1
ENST00000221466|FCGRT	7.05536	0.133447	0.661523	0.201727	0.84013	1
ENST00000221480|PEX11G	3.06142	-1.2377	1.06506	-1.1621	0.245196	1
ENST00000221485|SLC17A7	1.16165	2.37489	1.94927	1.21835	0.223093	1
ENST00000221486|RNASEH2A	186.768	0.0125513	0.181691	0.0690802	0.944926	1
ENST00000221494|SF3A2	231.134	-0.186441	0.159098	-1.17186	0.241253	1
ENST00000221496|AMH	3.43095	0.483489	1.01193	0.477789	0.632801	1
ENST00000221543|TBC1D17	9.53276	0.949021	0.630225	1.50584	0.132107	1
ENST00000221566|SGTA	58.9839	0.068075	0.277581	0.245244	0.806267	1
ENST00000221573|SNAPC2	6.88188	0.117995	0.739438	0.159574	0.873217	1
ENST00000221665|FIZ1	6.05237	-0.427385	0.767923	-0.556547	0.577837	1
ENST00000221671|C19orf44	12.6016	0.432323	0.558511	0.774064	0.438893	1
ENST00000221801|FBL	523.736	-0.0571376	0.134251	-0.425602	0.670398	1
ENST00000221855|TBCB	86.6168	-0.519207	0.209693	-2.47603	0.0132851	1
ENST00000221856|FSD1	20.8906	0.213582	0.410001	0.52093	0.602415	1
ENST00000221859|POLR2I	28.3513	0.184692	0.363916	0.507513	0.611795	1
ENST00000221891|APLP1	21.0072	0.166651	0.436956	0.38139	0.702914	1
ENST00000221922|CCDC9	9.44659	-0.639786	0.631682	-1.01283	0.311142	1
ENST00000221930|TGFB1	15.5846	-0.0548086	0.475969	-0.115151	0.908325	1
ENST00000221943|ATP5SL	26.5171	-0.100966	0.364854	-0.27673	0.781988	1
ENST00000221957|PLIN3	42.4357	-0.113204	0.285632	-0.396327	0.691863	1
ENST00000221980|ICAM5	2.86201	0.414146	1.01794	0.406847	0.68412	1
ENST00000222005|CDC37	193.635	-0.0920224	0.168273	-0.546865	0.584472	1
ENST00000222008|RABAC1	117.812	-0.316025	0.201874	-1.56546	0.117476	1
ENST00000222032|CNFN	2.9294	-0.974195	1.11744	-0.871807	0.383314	1
ENST00000222122|DBP	4.07959	0.135504	0.937062	0.144605	0.885023	1
ENST00000222139|EPOR	2.12909	0.433266	1.32127	0.327916	0.742975	1
ENST00000222214|GCDH	27.4303	-0.106783	0.385945	-0.276679	0.782027	1
ENST00000222219|DNASE2	38.2835	-0.19109	0.302379	-0.631953	0.527417	1
ENST00000222247|RPL18A	1239.58	-0.0460606	0.119427	-0.385679	0.699735	1
ENST00000222248|SLC5A5	0.984743	-0.731173	1.88325	-0.38825	0.697831	1
ENST00000222250|ARRDC2	2.71485	2.37312	1.40841	1.68496	0.0919965	1
ENST00000222254|PIK3R2	23.9275	0.340557	0.383151	0.888832	0.374093	1
ENST00000222256|RAB3A	3.12461	-0.879316	1.04107	-0.84463	0.398317	1
ENST00000222271|COMP	1.01828	1.57105	1.81483	0.865672	0.38667	1
ENST00000222284|TMEM147	53.4383	0.0266428	0.282891	0.0941805	0.924966	1
ENST00000222286|GAPDHS	1.65222	1.81983	1.81413	1.00314	0.315794	1
ENST00000222305|USF2	21.6801	-0.378908	0.444839	-0.851787	0.394332	1
ENST00000222329|ERF	23.066	0.5898	0.398497	1.48006	0.138856	1
ENST00000222330|GSK3A	60.7865	-0.198553	0.256749	-0.773333	0.439325	1
ENST00000222345|SIPA1L3	17.3548	-0.23162	0.454964	-0.509094	0.610686	1
ENST00000222374|CADM4	8.67895	0.372289	0.646923	0.575478	0.564968	1
ENST00000222399|LAMB1	183.291	0.165652	0.173882	0.952666	0.340759	1
ENST00000222402|UBE2D4	3.39752	-0.252093	0.96224	-0.261985	0.793333	1
ENST00000222511|GTPBP10	39.0855	-0.102362	0.320698	-0.319186	0.749585	1
ENST00000222543|TFPI2	1.34907	-1.84823	1.82133	-1.01477	0.310216	1
ENST00000222547|BET1	38.3614	0.0709662	0.296899	0.239024	0.811087	1
ENST00000222553|NAMPT	129.594	0.158064	0.192886	0.819471	0.412518	1
ENST00000222567|TWISTNB	62.622	0.177578	0.251876	0.705023	0.480796	1
ENST00000222584|SP4	33.3497	-0.0566051	0.315162	-0.179606	0.857462	1
ENST00000222598|DLX5	9.59487	0.0384141	0.629474	0.0610258	0.951339	1
ENST00000222644|MPP6	50.5992	-0.299115	0.272206	-1.09885	0.271832	1
ENST00000222673|OGDH	75.4667	0.0592547	0.236687	0.25035	0.802316	1
ENST00000222693|CAV2	5.66626	-1.27303	0.811272	-1.56918	0.116606	1
ENST00000222726|HOXA5	27.6603	0.242645	0.366114	0.662758	0.507486	1
ENST00000222728|HOXA6	3.82719	-0.501357	0.93642	-0.535398	0.592375	1
ENST00000222747|TSPAN12	5.43114	-0.595752	0.805412	-0.739686	0.45949	1
ENST00000222753|HOXA13	18.9976	0.225039	0.428056	0.525723	0.599081	1
ENST00000222792|CHN2	2.15345	-0.0616548	1.29956	-0.0474429	0.96216	1
ENST00000222800|ABHD11	14.4333	0.235934	0.492779	0.478784	0.632093	1
ENST00000222803|FKBP14	17.3303	0.583163	0.458745	1.27121	0.203653	1
ENST00000222812|STX1A	1.32972	-0.542949	1.83361	-0.29611	0.767146	1
ENST00000222823|NOD1	2.52049	1.4051	1.21804	1.15357	0.248677	1
ENST00000222990|SNX8	13.0471	-0.62241	0.511125	-1.21773	0.223328	1
ENST00000223023|WASL	65.2515	-0.0554286	0.258429	-0.214483	0.83017	1
ENST00000223029|AIMP2	154.394	-0.418587	0.221998	-1.88554	0.0593571	1
ENST00000223054|MOSPD3	3.08536	0.196268	0.977707	0.200743	0.840899	1
ENST00000223061|PCOLCE	5.35393	-1.39879	0.833352	-1.67851	0.0932474	1
ENST00000223073|RBM28	124.232	0.0649528	0.185407	0.350326	0.726094	1
ENST00000223127|PLOD3	55.4825	0.330962	0.259927	1.27329	0.202915	1
ENST00000223129|RPA3	154.6	-0.219081	0.176768	-1.23937	0.215209	1
ENST00000223136|FIS1	35.8085	0.399646	0.304742	1.31142	0.189714	1
ENST00000223145|GLCCI1	43.2599	-0.228543	0.299857	-0.762174	0.445956	1
ENST00000223167|MYL10	31.0558	-0.594278	0.347048	-1.71238	0.0868264	1
ENST00000223208|CEP41	24.8665	-0.0630212	0.39402	-0.159944	0.872925	1
ENST00000223210|ZNF862	3.51389	-0.382369	0.973098	-0.39294	0.694364	1
ENST00000223273|YAE1D1	17.4603	-0.142823	0.438248	-0.325896	0.744503	1
ENST00000223321|PSMA2	353.757	0.00731558	0.139812	0.0523245	0.95827	1
ENST00000223324|MRPL32	43.2399	-0.42845	0.285816	-1.49904	0.133862	1
ENST00000223368|BCL7B	16.3024	-0.189104	0.460352	-0.410782	0.681232	1
ENST00000223369|YKT6	44.079	-0.436065	0.29377	-1.48437	0.13771	1
ENST00000223398|CLIP2	3.10525	-0.0477771	1.14434	-0.0417507	0.966697	1
ENST00000223459|ZNF688	1.47251	-2.74526	1.73229	-1.58476	0.113021	1
ENST00000223500|CHMP5	122.718	0.0348142	0.205835	0.169136	0.865689	1
ENST00000223528|FKTN	15.0949	0.0881624	0.486391	0.181258	0.856165	1
ENST00000223641|SEC61B	159.482	-0.342104	0.193325	-1.76958	0.0767975	1
ENST00000223642|C5	1.24015	0.834507	1.52733	0.546382	0.584803	1
ENST00000223864|PLGRKT	13.2374	0.724924	0.521445	1.39022	0.164461	1
ENST00000224073|EDF1	115.228	-0.279654	0.188906	-1.48039	0.13877	1
ENST00000224140|SETX	103.036	-0.109843	0.223762	-0.490891	0.623504	1
ENST00000224356|CYP26A1	1.68744	-0.238796	1.46849	-0.162613	0.870823	1
ENST00000224721|CDH23	7.82082	0.365273	0.665434	0.548924	0.583058	1
ENST00000224756|CCSER2	16.2122	1.22757	0.536434	2.2884	0.0221145	1
ENST00000224862|FBXL15	4.12391	0.0130142	0.896329	0.0145194	0.988416	1
ENST00000224950|OBFC1	5.99243	0.664962	0.739476	0.899234	0.368528	1
ENST00000225171|DNAJC12	28.8926	-0.0554685	0.351337	-0.157878	0.874553	1
ENST00000225174|PPIF	233.697	0.0663687	0.341827	0.194159	0.846052	1
ENST00000225235|TBC1D12	7.93528	-0.464296	0.622652	-0.745674	0.455864	1
ENST00000225296|DHX33	64.5678	-0.1705	0.262399	-0.649774	0.515838	1
ENST00000225298|UTP18	119.137	0.0550784	0.203999	0.269993	0.787165	1
ENST00000225308|SLC25A39	43.6689	0.07693	0.282572	0.272249	0.78543	1
ENST00000225388|NUFIP2	127.553	0.134115	0.195764	0.685086	0.49329	1
ENST00000225394|GIT1	20.7061	-0.198332	0.404136	-0.490755	0.6236	1
ENST00000225430|RPL19	1323.65	-0.0340799	0.104978	-0.32464	0.745454	1
ENST00000225504|SUPT4H1	86.996	0.0766206	0.210517	0.363963	0.715885	1
ENST00000225519|SHPK	18.7109	-0.0308254	0.47952	-0.0642839	0.948744	1
ENST00000225525|TAX1BP3	21.0977	-0.27769	0.424569	-0.65405	0.513079	1
ENST00000225573|PNPO	42.0723	0.000192135	0.286746	0.000670052	0.999465	1
ENST00000225577|RPS6KB1	39.8206	-0.0733743	0.298975	-0.245419	0.806132	1
ENST00000225603|CBX1	70.905	-0.0805135	0.225366	-0.357257	0.7209	1
ENST00000225609|PIGL	8.91632	0.852476	0.661323	1.28905	0.197382	1
ENST00000225655|PFN1	767.087	-0.170026	0.153882	-1.10492	0.269196	1
ENST00000225665|SLC25A11	98.2465	-0.126895	0.247048	-0.513647	0.607499	1
ENST00000225698|C1QBP	729.83	-0.0708888	0.136443	-0.519551	0.603377	1
ENST00000225719|CPD	170.26	0.129577	0.17008	0.761856	0.446146	1
ENST00000225724|GOSR1	33.1945	0.0129787	0.341951	0.0379548	0.969724	1
ENST00000225726|CCDC47	175.728	0.0804404	0.199745	0.402716	0.687157	1
ENST00000225728|MED31	30.7062	0.485606	0.362409	1.33994	0.180265	1
ENST00000225729|DRG2	50.2013	-0.22619	0.306432	-0.738139	0.46043	1
ENST00000225737|AKAP10	14.0486	-0.37569	0.509128	-0.737907	0.460571	1
ENST00000225740|ALDH3A1	1.25197	0.408171	1.54332	0.264476	0.791413	1
ENST00000225777|SYNGR2	44.9176	-0.0228978	0.305884	-0.0748578	0.940328	1
ENST00000225792|DDX5	1556.44	-0.127793	0.135923	-0.940187	0.347122	1
ENST00000225916|KAT2A	51.6958	0.249939	0.292836	0.853513	0.393375	1
ENST00000225927|NAGLU	23.553	0.354021	0.388732	0.910708	0.362449	1
ENST00000225964|COL1A1	21.3701	0.760727	0.417515	1.82204	0.0684496	1
ENST00000225969|MRPL27	71.911	-0.377726	0.263059	-1.4359	0.151031	1
ENST00000225972|LRRC59	233.261	-0.118141	0.170148	-0.69434	0.487469	1
ENST00000225983|HDAC5	14.6949	-0.164881	0.47356	-0.348173	0.72771	1
ENST00000226004|DUSP3	36.4096	0.193448	0.311886	0.620252	0.535092	1
ENST00000226067|HLF	2.3277	-0.189763	1.15817	-0.163847	0.869852	1
ENST00000226091|EFNB3	3.69507	0.32434	0.911868	0.355688	0.722074	1
ENST00000226105|RANGRF	20.7995	-0.488803	0.40245	-1.21457	0.22453	1
ENST00000226225|TNFAIP1	9.96152	-0.238797	0.640902	-0.372595	0.70945	1
ENST00000226230|TMEM97	49.5001	-0.0491953	0.274364	-0.179306	0.857697	1
ENST00000226253|ALDOC	7.60356	-0.568663	0.66092	-0.860411	0.389563	1
ENST00000226319|JADE1	23.3264	0.329127	0.377565	0.871709	0.383367	1
ENST00000226574|NFKB1	43.3012	-0.246125	0.306557	-0.802869	0.422051	1
ENST00000226578|MANBA	17.8354	-0.0820579	0.441961	-0.185668	0.852705	1
ENST00000226725|KLHL2	3.74014	-0.503867	0.953871	-0.528235	0.597337	1
ENST00000226760|WFS1	34.491	0.3124	0.342641	0.911741	0.361905	1
ENST00000227155|CD82	1.7238	-0.611534	1.42058	-0.430481	0.666846	1
ENST00000227266|CTSC	69.9124	-0.0227382	0.238352	-0.0953978	0.923999	1
ENST00000227322|ZPR1	61.0109	-0.00556712	0.239732	-0.0232223	0.981473	1
ENST00000227349|C11orf63	4.78941	0.37472	0.795153	0.471255	0.637459	1
ENST00000227471|UNC93B1	15.0417	0.0137691	0.489945	0.0281033	0.97758	1
ENST00000227474|PUS3	22.398	0.1959	0.39479	0.496213	0.619744	1
ENST00000227503|SF1	748.383	-0.279465	0.146355	-1.90951	0.0561968	1
ENST00000227507|CCND1	47.6216	0.259851	0.28037	0.926814	0.354023	1
ENST00000227520|CCDC86	128.271	-0.129572	0.249018	-0.520334	0.602831	1
ENST00000227524|PRPF19	348.017	-0.175403	0.15343	-1.14321	0.252953	1
ENST00000227525|TMEM109	85.0412	-0.334942	0.219122	-1.52857	0.126372	1
ENST00000227618|ANAPC15	11.1525	0.514125	0.545635	0.942251	0.346064	1
ENST00000227638|PANX1	9.7197	0.448319	0.627371	0.7146	0.474856	1
ENST00000227756|GALNT18	5.98014	0.273123	0.718981	0.379875	0.704038	1
ENST00000227758|BIRC2	35.2692	0.145415	0.37234	0.390545	0.696134	1
ENST00000227868|PDHX	49.0048	-0.388289	0.278715	-1.39314	0.163578	1
ENST00000228027|DGAT2	3.30345	1.26954	1.03836	1.22265	0.221463	1
ENST00000228136|C11orf58	200.955	-0.181144	0.175099	-1.03452	0.300892	1
ENST00000228251|YBX3	665.37	-0.110311	0.112222	-0.982972	0.325621	1
ENST00000228280|KITLG	11.5438	-0.147	0.537912	-0.273279	0.784639	1
ENST00000228284|SART3	78.2528	0.00847185	0.2327	0.0364068	0.970958	1
ENST00000228318|SLC25A3	531.074	0.0112572	0.119132	0.0944937	0.924717	1
ENST00000228347|POLR3B	59.2162	0.0328738	0.25185	0.130529	0.896148	1
ENST00000228425|PPFIBP1	54.8773	0.121055	0.284817	0.425028	0.670816	1
ENST00000228437|PRDM4	38.2577	0.189884	0.328934	0.57727	0.563757	1
ENST00000228495|KCTD10	41.9627	-0.0152923	0.292742	-0.0522382	0.958339	1
ENST00000228506|MLEC	35.7313	0.230128	0.312817	0.735664	0.461935	1
ENST00000228510|MVK	12.5373	0.389406	0.550981	0.706752	0.479721	1
ENST00000228515|CSRNP2	16.1859	0.0429604	0.470772	0.0912551	0.92729	1
ENST00000228682|GLI1	1.4702	1.98617	1.83101	1.08474	0.278038	1
ENST00000228705|PPM1H	4.79033	0.970959	0.8222	1.18093	0.237631	1
ENST00000228740|LTA4H	477.645	0.0197633	0.125317	0.157706	0.874688	1
ENST00000228741|ELK3	2.85546	1.19837	1.08108	1.10849	0.267651	1
ENST00000228799|ITFG2	9.59244	0.0388142	0.561887	0.0690783	0.944927	1
ENST00000228820|PARP11	5.24926	-0.141811	0.823791	-0.172144	0.863324	1
ENST00000228825|ARPC3	306.149	-0.0538747	0.147657	-0.364864	0.715213	1
ENST00000228827|GPN3	49.7109	-0.0713921	0.264449	-0.269966	0.787187	1
ENST00000228865|CREBL2	1.51723	0.30932	1.40897	0.219536	0.826233	1
ENST00000228872|CDKN1B	20.62	-0.504707	0.397144	-1.27084	0.203785	1
ENST00000228922|OGFOD2	5.15904	0.0698262	0.777997	0.0897513	0.928485	1
ENST00000229030|FZD10	1.85854	2.42577	1.60543	1.51098	0.130793	1
ENST00000229179|NUP107	219.917	0.0713815	0.163822	0.435725	0.663036	1
ENST00000229195|CNOT2	113.277	-0.1039	0.201033	-0.516831	0.605274	1
ENST00000229214|KRR1	148.7	-0.173522	0.184559	-0.940199	0.347115	1
ENST00000229238|MRPL51	108.56	0.0860187	0.188138	0.457211	0.647519	1
ENST00000229239|GAPDH	5290.94	-0.0778872	0.0976403	-0.797695	0.425048	1
ENST00000229266|CHPT1	35.0505	0.0337604	0.307265	0.109874	0.912509	1
ENST00000229314|GOLT1B	40.3913	-0.109135	0.350267	-0.311577	0.755362	1
ENST00000229328|PRKAB1	23.401	0.43189	0.362421	1.19168	0.233388	1
ENST00000229329|CMAS	57.7851	-0.295944	0.250871	-1.17967	0.238133	1
ENST00000229330|HCFC2	10.9218	-0.112746	0.522618	-0.215733	0.829196	1
ENST00000229340|RAB35	22.1109	-0.212211	0.412268	-0.51474	0.606735	1
ENST00000229379|COX6A1	295.552	-0.13861	0.156928	-0.883273	0.377089	1
ENST00000229390|SRSF9	330.496	-0.0583304	0.139389	-0.418473	0.675602	1
ENST00000229416|GCLC	29.1305	0.333996	0.353671	0.94437	0.344981	1
ENST00000229595|ASF1A	35.8787	-0.0913837	0.305994	-0.298646	0.76521	1
ENST00000229633|HINT3	40.1257	0.0326686	0.292823	0.111565	0.911169	1
ENST00000229708|ULBP1	1.29454	-1.117	1.62294	-0.688259	0.49129	1
ENST00000229758|FBXO5	120.998	0.0617682	0.202364	0.305233	0.760189	1
ENST00000229769|FANCE	11.2175	0.474248	0.552216	0.858808	0.390446	1
ENST00000229795|MAPK14	66.1411	-0.132782	0.237837	-0.558289	0.576647	1
ENST00000229812|STK38	30.4512	0.156536	0.330804	0.473199	0.636071	1
ENST00000229903|SAYSD1	11.6206	-0.278539	0.535007	-0.520627	0.602627	1
ENST00000229922|CAP2	20.5847	0.293582	0.391866	0.749191	0.453742	1
ENST00000229955|GPR63	4.05759	0.890483	0.927953	0.95962	0.337246	1
ENST00000230036|GPLD1	1.24648	0.93325	1.78101	0.523999	0.600279	1
ENST00000230048|ACOT13	43.174	-0.265392	0.293227	-0.905072	0.365427	1
ENST00000230050|RPS12	496.829	-0.153072	0.122474	-1.24983	0.211361	1
ENST00000230053|B3GAT2	2.96133	-1.18177	1.10088	-1.07348	0.283058	1
ENST00000230085|SNX3	89.0178	-0.269858	0.228203	-1.18254	0.236993	1
ENST00000230122|ZBTB24	32.9315	0.0252235	0.327677	0.0769766	0.938642	1
ENST00000230124|FIG4	32.8208	0.167121	0.326857	0.511297	0.609143	1
ENST00000230340|BYSL	81.9058	0.00733701	0.221385	0.0331414	0.973562	1
ENST00000230419|PTK7	159.536	-0.149814	0.170604	-0.878142	0.379867	1
ENST00000230431|DNPH1	60.1482	-0.437463	0.273214	-1.60118	0.109338	1
ENST00000230449|EXOC2	80.7738	0.0703776	0.22573	0.311778	0.755209	1
ENST00000230461|TMEM30A	133.418	0.252107	0.194042	1.29924	0.193862	1
ENST00000230510|TTK	148.488	-0.153409	0.189146	-0.811059	0.417332	1
ENST00000230582|PRSS16	1.20669	-1.17134	1.82685	-0.641179	0.521407	1
ENST00000230640|SKIV2L2	307.234	0.0580897	0.138094	0.420653	0.674008	1
ENST00000230658|ISL1	15.7274	-0.146561	0.466384	-0.314251	0.753331	1
ENST00000230771|HARS2	16.9499	0.895833	0.462625	1.93641	0.0528171	1
ENST00000230792|NUDT12	49.8543	-0.383299	0.274692	-1.39538	0.162902	1
ENST00000230882|GHR	1.1891	-1.15396	1.7879	-0.645427	0.518651	1
ENST00000230895|DAP	18.8423	-0.414382	0.416702	-0.994433	0.320012	1
ENST00000230990|HBEGF	1.67584	2.30247	1.5865	1.45129	0.146699	1
ENST00000231004|LOX	25.4034	0.314685	0.372222	0.845424	0.397874	1
ENST00000231061|SPARC	10.4106	0.199716	0.586956	0.340257	0.733663	1
ENST00000231121|HAND1	11.5459	0.448934	0.552206	0.812983	0.416228	1
ENST00000231198|THG1L	14.8225	0.210672	0.469888	0.448345	0.653904	1
ENST00000231238|TTC1	87.6053	-0.208535	0.215753	-0.966545	0.333771	1
ENST00000231368|LNPEP	61.5659	0.0520493	0.254794	0.20428	0.838135	1
ENST00000231461|ST8SIA4	2.83694	0.341178	1.07755	0.316626	0.751528	1
ENST00000231498|NUP155	398.219	0.165276	0.136442	1.21133	0.225769	1
ENST00000231512|C5orf15	131.578	-0.0647365	0.176076	-0.367662	0.713125	1
ENST00000231524|TRIM23	46.7693	-0.453979	0.296456	-1.53135	0.125682	1
ENST00000231572|RARS	394.687	0.0199939	0.147994	0.1351	0.892533	1
ENST00000231887|EHHADH	9.30674	-0.221122	0.590091	-0.374726	0.707864	1
ENST00000231948|CRBN	44.5853	-0.0256467	0.300149	-0.0854466	0.931906	1
ENST00000232165|UBE3A	71.7603	-0.0759646	0.266012	-0.285568	0.775209	1
ENST00000232219|RBP1	11.9925	-0.22677	0.582166	-0.389528	0.696886	1
ENST00000232375|PFKFB4	7.05599	0.936261	0.702497	1.33276	0.18261	1
ENST00000232424|HES1	53.1685	-0.0489548	0.273525	-0.178978	0.857955	1
ENST00000232458|ECT2	184.632	0.0187398	0.158003	0.118604	0.905589	1
ENST00000232496|TUSC2	7.45285	0.109001	0.693424	0.157192	0.875094	1
ENST00000232501|NPRL2	31.8902	0.368769	0.319609	1.15381	0.248577	1
ENST00000232564|GNB4	67.5228	0.32798	0.238807	1.37341	0.169624	1
ENST00000232607|UMPS	109.336	0.0289424	0.192301	0.150506	0.880365	1
ENST00000232744|ABTB1	1.89837	0.9742	1.50795	0.646042	0.518252	1
ENST00000232766|KLHL18	20.9796	-0.208163	0.439638	-0.473489	0.635865	1
ENST00000232888|RRP9	27.2489	-0.152081	0.395491	-0.384536	0.700581	1
ENST00000232905|EIF1B	83.6436	-0.161583	0.23147	-0.698072	0.485132	1
ENST00000232974|ZBTB47	4.65017	-1.30679	0.912173	-1.43261	0.151969	1
ENST00000232978|NKTR	84.1848	-0.0344378	0.238887	-0.144159	0.885375	1
ENST00000233027|NEK4	50.542	-0.237801	0.265914	-0.894275	0.371175	1
ENST00000233047|TMEM159	5.65973	-1.28161	0.767491	-1.66987	0.0949443	1
ENST00000233055|WDFY1	33.7422	0.161799	0.327643	0.493827	0.621428	1
ENST00000233072|CPS1	35.6765	0.23542	0.336592	0.699423	0.484287	1
ENST00000233078|DAZAP1	318.567	-0.273038	0.138358	-1.97341	0.0484483	1
ENST00000233099|HEATR5B	71.4254	0.501995	0.240476	2.08751	0.0368422	1
ENST00000233114|MDH1	615.285	-0.222813	0.113508	-1.96296	0.0496504	1
ENST00000233121|MAPRE3	14.1654	0.883401	0.486406	1.81618	0.069343	1
ENST00000233143|TMSB10	29.4171	0.403819	0.356011	1.13429	0.256674	1
ENST00000233146|MSH2	339.691	-0.119688	0.132212	-0.905272	0.365321	1
ENST00000233154|NCK2	8.11105	0.0527684	0.661771	0.0797382	0.936445	1
ENST00000233156|TFPI	6.68356	0.173705	0.685029	0.253573	0.799825	1
ENST00000233190|NDUFS1	282.365	0.200676	0.151392	1.32554	0.184991	1
ENST00000233331|INO80B	23.6478	-0.239798	0.371039	-0.646287	0.518094	1
ENST00000233336|TTL	15.8561	-0.0156902	0.452588	-0.0346676	0.972345	1
ENST00000233379|FAHD2A	2.03775	-0.437936	1.22787	-0.356664	0.721343	1
ENST00000233468|SF3B6	522.718	-0.160333	0.153856	-1.0421	0.297364	1
ENST00000233535|SLC30A3	3.55073	-1.11371	0.953325	-1.16824	0.242711	1
ENST00000233575|SNX17	84.0523	-0.117632	0.210244	-0.559504	0.575818	1
ENST00000233596|REEP6	9.90879	-0.828445	0.58846	-1.40782	0.159185	1
ENST00000233615|WBP1	5.83089	-0.0221415	0.792819	-0.0279275	0.97772	1
ENST00000233616|MOGS	48.3405	0.172894	0.277246	0.623614	0.532881	1
ENST00000233623|TTC31	16.4846	0.138507	0.476775	0.290508	0.771428	1
ENST00000233627|NDUFS7	89.096	-0.189779	0.245047	-0.774461	0.438658	1
ENST00000233630|PCGF1	17.9311	0.871919	0.465282	1.87396	0.0609362	1
ENST00000233668|DOK1	7.49505	0.423247	0.633781	0.667812	0.504253	1
ENST00000233710|ACADL	8.08867	-1.15229	0.669423	-1.72131	0.0851938	1
ENST00000233741|FANCL	64.7029	0.0996873	0.254408	0.39184	0.695177	1
ENST00000233809|IGFBP2	92.2227	-0.184787	0.232072	-0.796252	0.425886	1
ENST00000233813|IGFBP5	18.9196	0.0155189	0.460051	0.033733	0.97309	1
ENST00000233838|GGCX	71.9914	-0.057145	0.224353	-0.254711	0.798946	1
ENST00000233893|HSPE1	173.735	-0.439663	0.328778	-1.33726	0.181137	1
ENST00000234038|PPP1R7	118.553	-0.325316	0.19727	-1.64909	0.0991285	1
ENST00000234111|ODC1	202.621	-0.0190341	0.154208	-0.123431	0.901766	1
ENST00000234115|PLEKHB2	68.3292	0.230049	0.24646	0.933412	0.350607	1
ENST00000234160|GORASP2	199.387	0.112529	0.156284	0.720027	0.471508	1
ENST00000234170|CEBPZ	108.836	0.105011	0.205336	0.511412	0.609063	1
ENST00000234198|DLX2	107.109	0.0425727	0.209677	0.203039	0.839105	1
ENST00000234256|SLC1A4	18.0508	0.190706	0.51944	0.367139	0.713516	1
ENST00000234296|ORC2	104.607	-0.0147737	0.207478	-0.0712059	0.943234	1
ENST00000234310|PPP3R1	64.7785	-0.165186	0.233905	-0.706213	0.480056	1
ENST00000234392|VAX2	4.22231	-1.73366	0.909131	-1.90695	0.0565275	1
ENST00000234396|ATP6V1B1	2.05143	0.791129	1.43607	0.5509	0.581702	1
ENST00000234420|MSH6	340.048	-0.0812119	0.138073	-0.588179	0.556412	1
ENST00000234453|PLEKHA3	10.2887	-0.0809305	0.568195	-0.142434	0.886737	1
ENST00000234454|SPR	12.3948	-0.492073	0.574362	-0.856729	0.391595	1
ENST00000234590|ENO1	3003.55	-0.113711	0.137002	-0.829996	0.406541	1
ENST00000234626|CDC7	146.125	-0.0471546	0.177124	-0.266224	0.790067	1
ENST00000234677|SARS	404.026	0.0115823	0.170868	0.067785	0.945957	1
ENST00000234739|BCL9	46.3076	-0.263397	0.299422	-0.879688	0.379029	1
ENST00000234827|TCEANC2	26.162	-0.409484	0.357153	-1.14652	0.251579	1
ENST00000234831|TMEM59	165.969	-0.0307322	0.173643	-0.176984	0.859521	1
ENST00000234875|RPL22	657.118	-0.00742976	0.12378	-0.0600238	0.952137	1
ENST00000235090|WDR77	155.84	0.0901176	0.209749	0.429645	0.667454	1
ENST00000235307|C1orf21	1.73239	1.21364	1.56009	0.777926	0.436612	1
ENST00000235332|MIIP	12.8592	0.608451	0.551655	1.10296	0.270046	1
ENST00000235345|SLC35D1	9.57176	0.0248074	0.59656	0.0415842	0.96683	1
ENST00000235372|PRDM2	65.1952	-0.068557	0.252666	-0.271334	0.786134	1
ENST00000235382|RGS2	14.0181	0.511941	0.500355	1.02316	0.306234	1
ENST00000235521|WARS2	26.4666	0.137491	0.383905	0.358137	0.720241	1
ENST00000235532|OSCP1	7.7464	0.171827	0.691724	0.248403	0.803822	1
ENST00000235628|NT5C1A	3.5573	-0.568232	0.971763	-0.584744	0.55872	1
ENST00000235835|AKR7A2	42.9368	0.0856932	0.309045	0.277284	0.781562	1
ENST00000236051|EBNA1BP2	121.079	-0.170994	0.236679	-0.722472	0.470004	1
ENST00000236137|SLC19A2	16.9784	-0.350855	0.464159	-0.755895	0.449712	1
ENST00000236192|VAMP4	6.86343	-0.253235	0.665338	-0.380612	0.703491	1
ENST00000236273|SYF2	61.4204	-0.100423	0.246068	-0.40811	0.683193	1
ENST00000236671|CTSD	189.985	0.199519	0.177868	1.12173	0.261979	1
ENST00000236957|EEF1B2	1185.91	-0.197395	0.110609	-1.78461	0.0743245	1
ENST00000236959|ATIC	446.334	-0.163515	0.133679	-1.22319	0.221258	1
ENST00000236980|FASTKD2	62.8771	0.620113	0.257794	2.40546	0.0161523	1
ENST00000237264|TBPL1	10.6662	0.519689	0.560499	0.92719	0.353828	1
ENST00000237281|FBXO30	39.0406	0.105982	0.287658	0.368431	0.712552	1
ENST00000237283|ADAT2	10.8724	-0.287243	0.539885	-0.532045	0.594695	1
ENST00000237305|SGK1	5.74457	0.278837	0.730977	0.381458	0.702863	1
ENST00000237380|MED28	32.9848	-0.282602	0.342363	-0.825445	0.409119	1
ENST00000237455|RNF103	18.6151	0.0565173	0.438054	0.129019	0.897343	1
ENST00000237500|MYL12B	41.3002	-0.472174	0.294137	-1.60529	0.108431	1
ENST00000237530|RPN2	467.171	-0.0737105	0.122761	-0.600441	0.548212	1
ENST00000237596|PKD2	9.9224	-0.0458696	0.590731	-0.0776489	0.938107	1
ENST00000237612|ABCG2	5.24104	0.204951	0.781166	0.262365	0.79304	1
ENST00000237642|STBD1	2.96908	0.341443	1.16352	0.293458	0.769172	1
ENST00000237654|CCNI	104.152	0.287797	0.20846	1.38059	0.167406	1
ENST00000237822|LDAH	10.4249	0.231534	0.583147	0.397042	0.691336	1
ENST00000237853|ELL2	15.1118	0.358566	0.47748	0.750953	0.452681	1
ENST00000237889|NDUFB3	121.116	-0.0284534	0.190397	-0.149442	0.881205	1
ENST00000237937|ZFAND5	151.607	-0.0658637	0.171891	-0.383172	0.701592	1
ENST00000238081|YWHAQ	588.926	-0.270903	0.132103	-2.05069	0.0402976	1
ENST00000238112|CPSF3	160.098	0.06452	0.168527	0.382847	0.701834	1
ENST00000238146|DDX55	25.568	0.102688	0.361987	0.283678	0.776657	1
ENST00000238256|FKBP15	54.5154	0.10186	0.256738	0.396747	0.691554	1
ENST00000238497|VPS4B	51.4129	-0.016509	0.258691	-0.0638175	0.949116	1
ENST00000238558|GSC	3.55239	0.436264	0.972169	0.448753	0.65361	1
ENST00000238561|ADCK1	13.2511	0.826696	0.497576	1.66145	0.0966238	1
ENST00000238609|IFI27L2	4.23975	-0.185272	0.892756	-0.207528	0.835598	1
ENST00000238616|NEK9	121.165	0.0558233	0.186943	0.298611	0.765237	1
ENST00000238618|ACYP1	11.1519	0.1979	0.563242	0.351358	0.72532	1
ENST00000238647|IRF2BPL	30.6424	-0.104918	0.338657	-0.309808	0.756707	1
ENST00000238667|FLVCR2	1.35152	2.47854	1.63047	1.52014	0.128475	1
ENST00000238682|TGFB3	1.03791	-2.56184	1.89851	-1.34939	0.177212	1
ENST00000238714|PAPOLG	66.0547	0.0421567	0.241172	0.1748	0.861237	1
ENST00000238738|RHOQ	6.65616	-0.0610963	0.691485	-0.0883552	0.929594	1
ENST00000238788|TMEM214	48.9825	0.113654	0.263457	0.431394	0.666182	1
ENST00000238789|ATAD2B	29.1382	-0.266891	0.347431	-0.768186	0.442377	1
ENST00000238823|FAM98A	102.668	-0.0583627	0.200247	-0.291453	0.770705	1
ENST00000238831|YIPF4	83.6485	0.276486	0.226024	1.22326	0.221232	1
ENST00000238856|AFTPH	21.4891	-0.420131	0.392452	-1.07053	0.284382	1
ENST00000238875|LGALSL	16.0624	-0.532448	0.470657	-1.13129	0.257935	1
ENST00000238892|CRIPT	27.9791	0.166182	0.36343	0.45726	0.647484	1
ENST00000238936|TMEM180	9.34556	-0.548773	0.642694	-0.853863	0.393181	1
ENST00000238961|SLF2	32.9652	0.0272217	0.349962	0.0777849	0.937999	1
ENST00000239144|HOXB8	7.78667	0.653394	0.664586	0.983161	0.325528	1
ENST00000239151|HOXB5	2.47854	1.03689	1.13386	0.914481	0.360464	1
ENST00000239165|HOXB7	11.1081	-0.399251	0.545317	-0.732144	0.464081	1
ENST00000239223|DUSP1	23.5438	0.138323	0.376497	0.367394	0.713325	1
ENST00000239231|PANK3	43.4633	0.0342491	0.284959	0.120189	0.904333	1
ENST00000239243|MSX2	53.8507	0.0487793	0.302809	0.161089	0.872023	1
ENST00000239367|LRP11	36.6639	0.0874974	0.303127	0.288649	0.77285	1
ENST00000239440|ARAP3	3.48782	0.539095	1.04568	0.515547	0.606171	1
ENST00000239461|PRRX1	1.97661	0.0339885	1.2946	0.0262541	0.979055	1
ENST00000239614|MSANTD2	9.58755	-0.112835	0.620847	-0.181744	0.855784	1
ENST00000239666|PDZD11	41.3924	0.0734296	0.289904	0.253289	0.800045	1
ENST00000239690|NUDCD1	54.3882	0.223964	0.264644	0.846287	0.397393	1
ENST00000239830|CCDC77	29.5574	0.445873	0.351315	1.26916	0.204386	1
ENST00000239878|UFM1	32.0012	-0.599507	0.390379	-1.5357	0.124611	1
ENST00000239882|ELF1	54.0447	-0.348497	0.262659	-1.3268	0.184575	1
ENST00000239891|ALG5	49.7343	-0.0936395	0.264746	-0.353695	0.723567	1
ENST00000239906|FAM53C	36.9501	0.520446	0.310139	1.67811	0.0933263	1
ENST00000239938|EGR1	8.14888	-0.721819	0.677214	-1.06587	0.286484	1
ENST00000239940|PFN2	60.9257	-0.246524	0.240006	-1.02716	0.304347	1
ENST00000240050|MTERF2	11.8967	0.712402	0.563598	1.26402	0.206221	1
ENST00000240055|NFYB	24.4983	-0.23787	0.366836	-0.648436	0.516703	1
ENST00000240079|CCDC53	13.8643	0.272073	0.51646	0.526803	0.59833	1
ENST00000240100|DUSP4	1.59152	1.2905	1.53161	0.842583	0.399462	1
ENST00000240123|SORBS3	21.0353	-0.203239	0.418743	-0.485355	0.627424	1
ENST00000240139|PPP3CC	7.25626	0.570546	0.732315	0.779099	0.435921	1
ENST00000240185|TARDBP	318.25	-0.21277	0.156683	-1.35797	0.174474	1
ENST00000240285|RDH10	19.653	0.118841	0.428072	0.277619	0.781305	1
ENST00000240306|DLX4	1.00355	-0.839973	1.95501	-0.429651	0.66745	1
ENST00000240316|COIL	65.6059	-0.285416	0.27285	-1.04605	0.295536	1
ENST00000240328|TBX2	10.1293	0.325035	0.613136	0.530119	0.59603	1
ENST00000240333|SLC35B1	34.8087	-0.138213	0.312866	-0.441764	0.65866	1
ENST00000240364|FAM117A	13.6461	-0.178832	0.501935	-0.356284	0.721628	1
ENST00000240423|NCAPH	168.922	0.229675	0.181863	1.2629	0.206625	1
ENST00000240488|MND1	41.6689	0.133832	0.316277	0.42315	0.672186	1
ENST00000240587|TSHZ3	12.8919	0.246897	0.562638	0.43882	0.660792	1
ENST00000240651|PYROXD1	29.2837	0.090649	0.366963	0.247025	0.804889	1
ENST00000240662|KCNJ8	5.06611	1.61568	0.876408	1.84353	0.0652518	1
ENST00000240719|ZNF549	3.47058	-0.17442	0.909874	-0.191697	0.84798	1
ENST00000240727|ZSCAN18	6.18168	-0.0757024	0.798545	-0.0948004	0.924473	1
ENST00000240922|NAA50	203.348	-0.0439489	0.17593	-0.249809	0.802735	1
ENST00000241014|MAPK8IP1	7.98738	0.393667	0.619397	0.635566	0.52506	1
ENST00000241051|DEPDC7	24.3369	-0.00320407	0.392548	-0.00816222	0.993488	1
ENST00000241052|CAT	80.4713	0.072864	0.21908	0.332591	0.739443	1
ENST00000241125|GJA3	1.26399	-1.39336	1.5538	-0.896747	0.369854	1
ENST00000241274|SLITRK3	1.48844	0.66169	1.66389	0.397676	0.690869	1
ENST00000241337|GSTM2	13.3819	0.404386	0.482453	0.838188	0.401925	1
ENST00000241416|ACVR2A	19.476	-0.120505	0.427512	-0.281875	0.778039	1
ENST00000241436|POLK	47.7242	0.118158	0.293525	0.402546	0.687282	1
ENST00000241453|FLT3	1.21551	0.741631	1.68539	0.440036	0.659911	1
ENST00000241463|RASL11A	9.54199	-0.106755	0.594381	-0.179608	0.857461	1
ENST00000241502|FYTTD1	74.4568	-0.145083	0.243769	-0.595167	0.551732	1
ENST00000241704|COPA	431.706	0.200841	0.144272	1.3921	0.163894	1
ENST00000242057|AHR	22.8734	0.10972	0.403838	0.271693	0.785858	1
ENST00000242108|EEPD1	5.69849	0.774441	0.731049	1.05936	0.289437	1
ENST00000242140|WIPF3	5.38377	0.0751703	0.754974	0.0995667	0.920688	1
ENST00000242159|HOXA7	4.83737	-0.692845	0.776491	-0.892277	0.372245	1
ENST00000242209|FKBP9	39.0187	0.126441	0.341306	0.370463	0.711038	1
ENST00000242248|POLM	5.84636	0.66801	0.857912	0.778647	0.436188	1
ENST00000242257|FTSJ2	27.5969	-0.0542411	0.357748	-0.151618	0.879488	1
ENST00000242261|TWIST1	4.50382	-0.817016	0.907325	-0.900467	0.367872	1
ENST00000242351|ZC3HAV1	162.592	0.00908073	0.189983	0.0477977	0.961877	1
ENST00000242505|FAM149B1	7.55103	0.901437	0.699625	1.28846	0.197587	1
ENST00000242576|UNG	169.784	-0.128646	0.184442	-0.697486	0.485499	1
ENST00000242592|ACADS	15.1086	-0.272467	0.478228	-0.569744	0.568851	1
ENST00000242719|RNF11	3.1181	0.888374	1.0396	0.854536	0.392808	1
ENST00000242728|BHLHE41	2.42763	-0.199599	1.16076	-0.171956	0.863472	1
ENST00000242729|SSPN	1.53526	0.481534	1.41509	0.340286	0.733641	1
ENST00000242776|DDX39A	89.6975	0.235805	0.243058	0.970157	0.331968	1
ENST00000242783|PKN1	63.5158	0.203655	0.245717	0.828819	0.407207	1
ENST00000242784|C19orf43	49	-0.0731052	0.288313	-0.253562	0.799834	1
ENST00000242786|ADGRE5	24.7359	0.45265	0.397186	1.13964	0.254435	1
ENST00000242827|EBPL	52.3573	0.200596	0.265264	0.756211	0.449523	1
ENST00000242839|ATP7B	40.8194	-0.254444	0.31699	-0.80269	0.422154	1
ENST00000243045|ORMDL2	44.614	0.564252	0.291012	1.93893	0.0525099	1
ENST00000243052|PDE1B	2.06645	-0.138467	1.23597	-0.112032	0.910798	1
ENST00000243056|HOXC13	11.6496	-0.546063	0.514861	-1.0606	0.288871	1
ENST00000243077|LRP1	175.522	0.071761	0.185645	0.38655	0.699089	1
ENST00000243108|HOXC6	5.48888	-0.461097	0.749632	-0.615098	0.53849	1
ENST00000243189|RSRP1	14.6122	-0.248551	0.450164	-0.552135	0.580856	1
ENST00000243253|SEC61A1	318.449	0.139266	0.136714	1.01866	0.308363	1
ENST00000243298|RAB9B	5.11501	-0.939001	0.868245	-1.08149	0.279478	1
ENST00000243344|TTC21B	34.8972	0.209361	0.404618	0.517429	0.604856	1
ENST00000243346|NMI	3.70789	-0.835647	0.937249	-0.891596	0.37261	1
ENST00000243349|ACVR1C	1.15866	-2.10905	1.83835	-1.14725	0.251278	1
ENST00000243440|BATF3	2.53452	-1.59904	1.44812	-1.10422	0.269498	1
ENST00000243498|EXOSC9	101.508	0.0423452	0.20724	0.204329	0.838096	1
ENST00000243501|PLA2G12A	22.116	-0.280123	0.386985	-0.723859	0.469153	1
ENST00000243563|SNRPA	377.174	-0.0571702	0.131098	-0.436087	0.662774	1
ENST00000243578|B9D2	1.29626	-0.80336	1.72339	-0.46615	0.641108	1
ENST00000243644|ZNF350	2.64918	0.485547	1.09301	0.444229	0.656877	1
ENST00000243662|RAB38	0.757682	0.384969	2.14011	0.179883	0.857245	1
ENST00000243776|CHPF	22.8933	0.115783	0.385831	0.300088	0.76411	1
ENST00000243878|ENKD1	10.4126	0.12919	0.549307	0.235187	0.814063	1
ENST00000243896|SLC35C2	15.0579	0.853347	0.507997	1.67982	0.0929914	1
ENST00000243903|ACTR5	16.8496	-0.0843293	0.446947	-0.188678	0.850345	1
ENST00000243918|SYS1	8.84251	0.152741	0.601931	0.253752	0.799687	1
ENST00000243997|ATP5E	106.871	-0.13199	0.200226	-0.659205	0.509764	1
ENST00000244007|PLCG1	69.1198	0.376099	0.226093	1.66347	0.0962192	1
ENST00000244020|SRSF6	461.129	-0.138339	0.136694	-1.01203	0.311522	1
ENST00000244040|RAB22A	9.52188	-0.962897	0.674041	-1.42854	0.153136	1
ENST00000244051|MOCS3	17.9522	-0.248601	0.447902	-0.555035	0.57887	1
ENST00000244061|RNF114	96.0819	-0.330527	0.209453	-1.57805	0.114555	1
ENST00000244137|PEPD	79.0747	0.171054	0.244445	0.699765	0.484074	1
ENST00000244217|MCEE	8.0178	0.0672988	0.691987	0.0972544	0.922524	1
ENST00000244221|PAIP2B	7.29985	-0.534841	0.667108	-0.801731	0.422709	1
ENST00000244227|SNRNP27	44.001	0.129528	0.282433	0.458616	0.64651	1
ENST00000244230|MPHOSPH10	71.7952	0.246796	0.260352	0.947931	0.343164	1
ENST00000244289|LIPE	2.04444	1.44508	1.34775	1.07221	0.283624	1
ENST00000244496|RRP36	81.447	-0.618421	0.229296	-2.69704	0.00699579	1
ENST00000244520|SNRPC	401.505	-0.339991	0.133391	-2.54883	0.0108086	1
ENST00000244533|ABCC10	18.2454	0.761042	0.458151	1.66112	0.0966903	1
ENST00000244534|HIST1H1D	121.481	-0.300596	0.362891	-0.828337	0.40748	1
ENST00000244537|HIST1H4F	8.82305	0.220491	0.606434	0.363586	0.716167	1
ENST00000244571|AARS2	37.3535	0.0976992	0.322462	0.302979	0.761906	1
ENST00000244576|ZNF391	3.14465	-1.2513	1.06194	-1.17832	0.23867	1
ENST00000244711|MEA1	45.8319	-0.0104181	0.303979	-0.0342726	0.97266	1
ENST00000244745|SOX4	73.7504	0.0996474	0.2554	0.390162	0.696417	1
ENST00000244763|SSR1	214.412	0.0514169	0.160173	0.321009	0.748203	1
ENST00000244815|LRRFIP1	106.87	0.00199449	0.218074	0.00914593	0.992703	1
ENST00000245046|EMC3	76.1439	0.619928	0.248379	2.4959	0.012564	1
ENST00000245157|BBS2	56.1253	0.258973	0.254342	1.0182	0.308581	1
ENST00000245206|GOT2	326.275	-0.133718	0.149067	-0.897031	0.369702	1
ENST00000245222|SPHK2	4.77833	0.296254	0.827027	0.358216	0.720182	1
ENST00000245304|RAP2A	4.25053	-0.167092	0.872696	-0.191466	0.84816	1
ENST00000245323|EFNB2	18.7615	0.486954	0.469904	1.03628	0.30007	1
ENST00000245407|SLC22A5	14.4606	0.149281	0.463512	0.322065	0.747403	1
ENST00000245414|IRF1	8.17145	-0.330952	0.703643	-0.47034	0.638112	1
ENST00000245458|RPS29	329.719	-0.171086	0.146121	-1.17086	0.241657	1
ENST00000245479|SOX9	25.0513	-0.0829111	0.399047	-0.207773	0.835407	1
ENST00000245539|MRPS7	97.7156	0.0544087	0.246645	0.220595	0.825408	1
ENST00000245543|ARMC7	11.2176	-0.356376	0.590376	-0.603643	0.546081	1
ENST00000245544|NUP85	79.4717	0.0694087	0.241113	0.287868	0.773448	1
ENST00000245552|NT5C	22.5015	0.0469929	0.40185	0.116941	0.906906	1
ENST00000245564|MSTO1	33.2907	0.4435	0.32671	1.35748	0.17463	1
ENST00000245680|SLC35F5	45.2506	0.0856537	0.273459	0.313224	0.754111	1
ENST00000245787|INSIG2	11.9151	-0.494265	0.545475	-0.90612	0.364872	1
ENST00000245796|PSD4	1.80753	-2.16509	1.7575	-1.23192	0.217981	1
ENST00000245812|ALKBH7	21.201	-0.0427073	0.40835	-0.104585	0.916705	1
ENST00000245816|CLPP	67.5507	0.243164	0.25834	0.941258	0.346573	1
ENST00000245817|TNFSF9	4.39478	1.41144	0.912735	1.54638	0.122012	1
ENST00000245838|THOC2	417.588	0.117842	0.155675	0.756975	0.449065	1
ENST00000245903|CD70	1.23022	2.2055	1.75762	1.25482	0.209543	1
ENST00000245908|SH2D3A	1.90433	0.388643	1.41866	0.273952	0.784122	1
ENST00000245925|EML2	18.3762	0.143314	0.420135	0.341115	0.733017	1
ENST00000245932|VASP	31.3064	-0.366942	0.335471	-1.09381	0.274038	1
ENST00000245934|SYMPK	94.9167	0.21845	0.201502	1.08411	0.278318	1
ENST00000245960|CDC25B	80.2518	0.217763	0.225326	0.966436	0.333826	1
ENST00000246024|TMX4	26.7867	0.221568	0.358055	0.61881	0.536041	1
ENST00000246069|DSTN	166.944	-0.217427	0.179227	-1.21314	0.225076	1
ENST00000246117|NCLN	57.0848	-0.105121	0.297849	-0.352935	0.724137	1
ENST00000246151|PITHD1	34.6828	-0.056467	0.327903	-0.172206	0.863275	1
ENST00000246166|FNTB	2.74606	0.782074	1.08582	0.720264	0.471363	1
ENST00000246174|ARMCX5	24.9223	-0.555015	0.355138	-1.56281	0.118096	1
ENST00000246190|NECAB3	9.17537	0.493749	0.623344	0.792097	0.428304	1
ENST00000246194|RALY	118.965	-0.20081	0.186574	-1.0763	0.281793	1
ENST00000246229|PLAGL2	24.1868	0.135146	0.371785	0.363506	0.716227	1
ENST00000246337|UROD	84.0815	0.129419	0.226697	0.570887	0.568076	1
ENST00000246533|CAPNS1	117.678	0.0661714	0.188077	0.351831	0.724965	1
ENST00000246535|PDCD2L	26.5725	0.411773	0.380483	1.08224	0.279147	1
ENST00000246548|UBA2	219.259	0.188201	0.168146	1.11927	0.263024	1
ENST00000246554|COX6B1	170.904	-0.101419	0.219258	-0.462553	0.643685	1
ENST00000246672|NR1D1	5.86363	0.0824538	0.823607	0.100113	0.920255	1
ENST00000246747|ARL2	62.1664	-0.045983	0.276718	-0.166173	0.868021	1
ENST00000246792|RRAS	2.94255	1.62912	1.19893	1.35881	0.174206	1
ENST00000246802|GLTSCR2	172.065	-0.0835124	0.175193	-0.476688	0.633584	1
ENST00000246868|SBDS	172.039	-0.0354447	0.174865	-0.202698	0.839371	1
ENST00000246912|MLX	35.4215	-0.0854362	0.324621	-0.263187	0.792406	1
ENST00000246957|TRAP1	296.808	0.117504	0.154319	0.761436	0.446397	1
ENST00000247001|SUGP1	47.5591	0.0539637	0.277135	0.19472	0.845612	1
ENST00000247003|DDX49	45.0738	-0.324067	0.298744	-1.08476	0.278026	1
ENST00000247020|SDF2	18.0418	0.295241	0.478839	0.616578	0.537513	1
ENST00000247026|NSRP1	27.1097	-0.262047	0.403291	-0.64977	0.515841	1
ENST00000247138|SLC35A2	16.1002	0.453529	0.481873	0.94118	0.346612	1
ENST00000247161|ELK1	14.6884	0.228878	0.497837	0.459745	0.645699	1
ENST00000247178|ATG14	7.7214	0.408401	0.640998	0.637133	0.524038	1
ENST00000247182|SIX1	25.8506	0.243155	0.398499	0.610177	0.541744	1
ENST00000247191|DLGAP5	290.634	0.114254	0.161931	0.705574	0.480453	1
ENST00000247194|L3HYPDH	9.80424	-0.378075	0.592106	-0.638525	0.523132	1
ENST00000247225|SGPP1	29.3429	0.336302	0.333534	1.0083	0.313311	1
ENST00000247655|COX7C	357.627	-0.443908	0.166259	-2.66997	0.00758576	1
ENST00000247665|PHPT1	96.6294	0.106631	0.20364	0.523624	0.60054	1
ENST00000247668|TRAF2	30.9141	0.187312	0.351844	0.532373	0.594468	1
ENST00000247706|ABHD8	1.30537	-2.70626	1.74467	-1.55116	0.120864	1
ENST00000247815|HELB	17.2594	0.469458	0.438802	1.06986	0.28468	1
ENST00000247843|YEATS4	53.8246	-0.0263369	0.269649	-0.0976711	0.922193	1
ENST00000247930|ZNF777	38.3082	-0.032356	0.326061	-0.0992329	0.920953	1
ENST00000247933|IDUA	2.27578	-0.80867	1.25298	-0.645397	0.51867	1
ENST00000247956|ZNF317	25.4562	0.266214	0.360521	0.738414	0.460263	1
ENST00000247970|PIN1	52.5659	-0.491791	0.280468	-1.75346	0.0795226	1
ENST00000247977|FBXL12	14.1643	-0.123502	0.485373	-0.254448	0.79915	1
ENST00000247986|KIF17	11.747	-0.809671	0.568467	-1.42431	0.154357	1
ENST00000248054|SIN3B	47.6845	-0.026024	0.269212	-0.0966674	0.922991	1
ENST00000248070|EPS15L1	113.896	-0.135659	0.220008	-0.61661	0.537492	1
ENST00000248071|KLF2	0.909146	2.63088	2.03161	1.29498	0.195329	1
ENST00000248098|HN1L	129.984	-0.0521218	0.190227	-0.273998	0.784086	1
ENST00000248114|GFER	11.5293	-1.06572	0.583453	-1.82658	0.0677629	1
ENST00000248211|ZNF10	3.92077	-0.356594	0.989691	-0.360308	0.718617	1
ENST00000248244|TICAM1	3.52877	-0.442287	0.902501	-0.490068	0.624086	1
ENST00000248248|MON1B	10.7468	0.714429	0.554545	1.28831	0.197637	1
ENST00000248306|METTL25	7.97115	-0.76267	0.644786	-1.18283	0.236878	1
ENST00000248342|EIF3K	254.859	-0.274367	0.157139	-1.74601	0.0808089	1
ENST00000248378|EMC6	33.3931	-0.178667	0.320611	-0.557271	0.577342	1
ENST00000248437|TUBA4A	7.89085	0.0655944	0.751391	0.0872973	0.930435	1
ENST00000248450|AAMP	110.943	0.28353	0.221678	1.27902	0.200891	1
ENST00000248553|HSPB1	79.2475	0.241415	0.243724	0.990528	0.321916	1
ENST00000248564|GNG11	1.21528	2.9222	1.75781	1.66241	0.0964305	1
ENST00000248566|SHFM1	42.7462	-0.156887	0.28465	-0.551158	0.581526	1
ENST00000248594|PTPN12	21.3616	-0.189096	0.397433	-0.475795	0.634221	1
ENST00000248600|STYXL1	22.7826	-0.1622	0.403817	-0.401668	0.687929	1
ENST00000248633|PEX1	39.1061	0.206024	0.313773	0.656602	0.511437	1
ENST00000248668|LRFN1	4.84301	0.0042855	0.837805	0.00511514	0.995919	1
ENST00000248701|SPINK2	2.16137	-0.937083	1.20219	-0.779483	0.435695	1
ENST00000248706|RASL11B	6.65522	-0.368557	0.682263	-0.540199	0.58906	1
ENST00000248846|TUBGCP6	36.6329	-0.133232	0.305423	-0.436223	0.662675	1
ENST00000248879|DGCR6L	2.38809	-1.53016	1.23973	-1.23427	0.217103	1
ENST00000248923|GGT1	1.67491	0.603957	1.68646	0.35812	0.720253	1
ENST00000248924|GCAT	30.8087	-0.718692	0.744354	-0.965525	0.334282	1
ENST00000248929|SGSM3	27.8277	0.301477	0.338469	0.890707	0.373086	1
ENST00000248958|SDF2L1	32.1421	0.107149	0.355213	0.301648	0.762921	1
ENST00000248975|YWHAH	214.915	-0.0175819	0.170418	-0.103169	0.917828	1
ENST00000249014|CDC42EP1	39.6769	0.0759505	0.32028	0.237138	0.81255	1
ENST00000249064|CCDC117	67.45	0.0658842	0.232962	0.282811	0.777322	1
ENST00000249066|APOL2	5.24454	-0.283414	0.800131	-0.354209	0.723182	1
ENST00000249269|PMPCB	170.762	0.0295424	0.187046	0.157942	0.874503	1
ENST00000249289|ATP6V1F	133.793	-0.321106	0.171779	-1.8693	0.0615811	1
ENST00000249299|LSM8	54.9333	-0.11226	0.263836	-0.42549	0.670479	1
ENST00000249344|STRIP2	16.1418	0.466454	0.487596	0.956642	0.338748	1
ENST00000249356|DNAJB9	13.3336	0.301446	0.548991	0.549091	0.582943	1
ENST00000249364|CALU	204.023	-0.101908	0.1758	-0.579677	0.562132	1
ENST00000249373|SMO	8.9283	-0.348742	0.61185	-0.56998	0.568691	1
ENST00000249396|SIRT2	25.9751	0.48202	0.374311	1.28775	0.197832	1
ENST00000249442|MTX2	64.2719	0.1285	0.237375	0.541338	0.588275	1
ENST00000249501|HOXD10	3.22192	-0.395795	1.00598	-0.393441	0.693994	1
ENST00000249601|ARHGAP22	1.45185	0.820793	1.72171	0.476731	0.633553	1
ENST00000249636|PIAS1	84.5826	-0.101122	0.22695	-0.445572	0.655906	1
ENST00000249647|SNAP23	63.0839	0.057388	0.24196	0.23718	0.812517	1
ENST00000249700|TMOD2	6.89611	-0.0531952	0.720983	-0.0737815	0.941184	1
ENST00000249750|ALDH1A2	57.6116	-0.241244	0.25403	-0.949668	0.342281	1
ENST00000249776|KNSTRN	67.3321	0.108574	0.24022	0.451976	0.651286	1
ENST00000249806|CLN6	57.9511	0.0291681	0.261617	0.111492	0.911226	1
ENST00000249837|VPS13C	93.0938	0.357891	0.255681	1.39975	0.161587	1
ENST00000249861|THAP10	19.0252	0.296301	0.44278	0.669183	0.503379	1
ENST00000249883|AMOTL2	18.3512	-0.186777	0.436926	-0.42748	0.66903	1
ENST00000249910|MBD4	42.1617	-0.113038	0.305056	-0.370547	0.710975	1
ENST00000249923|COPB1	361.88	-0.107761	0.134319	-0.802277	0.422393	1
ENST00000250076|ZNF232	5.89847	1.20841	0.927369	1.30305	0.192559	1
ENST00000250092|CD68	1.4481	3.52632	1.72665	2.04229	0.041123	1
ENST00000250101|TXNDC17	71.0216	0.209402	0.255317	0.820165	0.412122	1
ENST00000250111|ATP1B2	6.49341	0.228521	0.676362	0.337868	0.735462	1
ENST00000250113|FXR2	81.9239	0.0292959	0.226868	0.129132	0.897253	1
ENST00000250124|MPDU1	42.8681	-0.651379	0.290539	-2.24196	0.0249637	1
ENST00000250237|QTRT1	32.6303	-0.263799	0.330506	-0.798165	0.424775	1
ENST00000250340|CLEC11A	11.7775	-0.229326	0.540515	-0.424272	0.671367	1
ENST00000250373|NFATC4	15.9716	0.424513	0.458586	0.925701	0.354602	1
ENST00000250416|PARP2	58.4377	0.117509	0.246906	0.475925	0.634128	1
ENST00000250448|FOXA1	3.45731	-0.0671528	0.998579	-0.0672484	0.946384	1
ENST00000250454|EAPP	79.4315	-0.219389	0.229643	-0.95535	0.339401	1
ENST00000250457|EGLN3	7.48302	1.3765	0.741693	1.85589	0.0634696	1
ENST00000250489|TMEM55B	44.7814	0.166555	0.281198	0.592303	0.553648	1
ENST00000250495|NEDD8	41.6394	0.247835	0.29491	0.840375	0.400698	1
ENST00000250498|DAD1	194.803	-0.0347911	0.195603	-0.177866	0.858828	1
ENST00000250617|ARHGEF6	25.2996	-0.0367135	0.404955	-0.0906608	0.927762	1
ENST00000250894|MAPK8IP3	8.59135	-0.238908	0.656889	-0.363697	0.716084	1
ENST00000250896|MKNK2	22.7213	0.110869	0.440266	0.251823	0.801178	1
ENST00000250916|KLF16	31.553	0.224407	0.351418	0.638577	0.523098	1
ENST00000251020|SALL1	45.9785	0.18887	0.308274	0.612668	0.540096	1
ENST00000251038|ZC3H14	222.788	-0.152927	0.163463	-0.935541	0.349509	1
ENST00000251047|LMAN1	191.859	0.0992133	0.166308	0.596564	0.550799	1
ENST00000251076|DMXL2	55.8822	0.199153	0.277256	0.718302	0.472571	1
ENST00000251089|ANGEL1	38.6376	0.486132	0.302529	1.6069	0.108077	1
ENST00000251101|ENOSF1	15.7451	0.565048	0.4651	1.21489	0.224406	1
ENST00000251108|CDADC1	3.00356	1.05923	1.15151	0.919865	0.357644	1
ENST00000251127|NALCN	1.06968	1.10676	1.73948	0.636257	0.524609	1
ENST00000251203|PBX4	1.06357	-1.41585	1.83246	-0.772649	0.43973	1
ENST00000251241|DHX40	119.125	-0.0174494	0.211748	-0.0824064	0.934324	1
ENST00000251250|DTWD1	17.2898	0.355445	0.430442	0.825767	0.408936	1
ENST00000251269|ZNF221	2.67798	-0.313801	1.04927	-0.299065	0.76489	1
ENST00000251287|HCN2	5.4977	0.454625	0.796321	0.570907	0.568063	1
ENST00000251296|IGSF21	1.64775	0.459023	1.38309	0.331881	0.739979	1
ENST00000251343|KHNYN	15.5544	-0.283335	0.456705	-0.620391	0.535001	1
ENST00000251363|CERS4	5.31353	1.0637	0.803303	1.32415	0.185452	1
ENST00000251413|TUBG1	27.133	0.523364	0.369849	1.41507	0.157047	1
ENST00000251453|RPS16	1415.18	-0.0750692	0.10406	-0.721402	0.470663	1
ENST00000251472|MAST1	9.77332	0.746892	0.631421	1.18287	0.236859	1
ENST00000251473|PLPPR2	6.98832	-0.108294	0.709765	-0.152577	0.878732	1
ENST00000251496|NCAPG	203.986	0.285688	0.163561	1.74667	0.0806941	1
ENST00000251507|RABGAP1L	73.8595	0.0427518	0.230796	0.185237	0.853043	1
ENST00000251527|ESYT2	59.349	0.156359	0.2803	0.557826	0.576963	1
ENST00000251582|ADAMTS2	3.2548	0.80601	1.04911	0.76828	0.442321	1
ENST00000251588|NARFL	20.8283	0.362945	0.397941	0.912059	0.361738	1
ENST00000251607|TRNT1	23.8996	-0.160703	0.406314	-0.395515	0.692463	1
ENST00000251636|DHX29	96.4365	0.181295	0.217718	0.832706	0.405011	1
ENST00000251654|PCCB	94.9405	0.14657	0.208869	0.70173	0.482848	1
ENST00000251691|ARFGEF3	11.3199	-0.0782071	0.548838	-0.142496	0.886688	1
ENST00000251775|SNX4	68.2468	-0.00528402	0.234133	-0.0225685	0.981994	1
ENST00000251809|SPAG1	11.7436	0.183334	0.52834	0.347001	0.728591	1
ENST00000251810|RRM2B	32.8736	0.18179	0.332661	0.546471	0.584742	1
ENST00000251822|RHOBTB2	2.36816	-0.876137	1.18568	-0.738934	0.459947	1
ENST00000251849|RAF1	70.4461	0.0810218	0.229413	0.35317	0.723961	1
ENST00000251871|MED17	61.583	0.484167	0.242034	2.00041	0.0454564	1
ENST00000251900|SCML2	111.589	0.000711731	0.192197	0.00370314	0.997045	1
ENST00000251968|TSG101	156.006	0.0691494	0.171837	0.402414	0.687379	1
ENST00000252011|DHX35	15.8401	0.198482	0.456106	0.435167	0.663441	1
ENST00000252015|TRPC4AP	155.107	-0.0153619	0.169727	-0.0905091	0.927883	1
ENST00000252029|TYMP	1.69987	0.535374	1.40999	0.3797	0.704168	1
ENST00000252032|C20orf194	9.80645	0.339046	0.545124	0.621961	0.533968	1
ENST00000252050|CUL9	4.90708	0.19615	0.84427	0.232331	0.816281	1
ENST00000252102|NDUFA2	77.5007	-0.630458	0.24214	-2.60369	0.00922257	1
ENST00000252115|POLDIP3	159.96	-0.4006	0.174063	-2.30147	0.0213651	1
ENST00000252137|DGCR14	52.0466	0.0851382	0.295179	0.288429	0.773019	1
ENST00000252211|ZKSCAN3	3.52902	-0.429284	0.9761	-0.439795	0.660085	1
ENST00000252288|GAMT	36.1942	-0.378434	0.323152	-1.17107	0.24157	1
ENST00000252338|FAM155B	1.55412	1.84247	1.51334	1.21749	0.223419	1
ENST00000252445|ELOF1	21.3476	-0.591259	0.427243	-1.38389	0.166391	1
ENST00000252485|PVRL2	32.4478	0.174196	0.332941	0.523202	0.600833	1
ENST00000252486|APOE	3.55094	-1.46177	0.956973	-1.52749	0.126639	1
ENST00000252487|TOMM40	56.3853	0.316192	0.293058	1.07894	0.280614	1
ENST00000252512|XPO7	109.576	0.113527	0.188982	0.600726	0.548022	1
ENST00000252530|FAM98C	5.47603	1.04769	0.840754	1.24613	0.212715	1
ENST00000252542|SAFB2	85.6085	-0.0590176	0.239524	-0.246395	0.805376	1
ENST00000252593|BST2	1.2854	2.7592	1.70662	1.61676	0.10593	1
ENST00000252599|COLGALT1	47.3031	0.248668	0.312672	0.795302	0.426438	1
ENST00000252603|PGLS	47.922	-0.225672	0.284763	-0.79249	0.428075	1
ENST00000252622|LSM7	68.9572	-0.383063	0.263756	-1.45234	0.146408	1
ENST00000252655|RSPH3	17.6755	0.272408	0.431599	0.631159	0.527936	1
ENST00000252674|MLLT1	38.5266	-0.449694	0.324228	-1.38697	0.165451	1
ENST00000252699|ACTN4	282.14	-0.0968985	0.156142	-0.620578	0.534877	1
ENST00000252711|NDUFA10	116.058	0.239289	0.188645	1.26847	0.204632	1
ENST00000252725|ARPC1B	45.5981	-0.203743	0.279486	-0.728991	0.466007	1
ENST00000252744|ZSWIM6	49.7615	0.289734	0.268831	1.07776	0.281142	1
ENST00000252797|ZNF764	2.28149	0.211895	1.12221	0.18882	0.850234	1
ENST00000252804|PXDN	34.6266	0.362654	0.316217	1.14685	0.251443	1
ENST00000252818|JUND	35.4018	0.196351	0.356812	0.550293	0.582118	1
ENST00000252826|TRPM4	5.75444	0.294059	0.708907	0.414806	0.678284	1
ENST00000252840|ZNF557	14.3148	0.856438	0.525991	1.62824	0.103475	1
ENST00000252891|NUMBL	34.8402	-0.0797139	0.331131	-0.240732	0.809763	1
ENST00000252934|ATXN10	240.86	0.0069669	0.143502	0.0485492	0.961279	1
ENST00000252939|CALY	1.08139	1.81952	1.79292	1.01484	0.310184	1
ENST00000252979|ZNF337	7.36469	-0.631819	0.623313	-1.01365	0.310752	1
ENST00000252992|CEP85	80.8873	-0.0267116	0.216456	-0.123404	0.901787	1
ENST00000252996|TAF4	35.3493	-0.026689	0.33793	-0.0789778	0.93705	1
ENST00000252999|LAMA5	90.0284	0.0904506	0.246777	0.366528	0.713971	1
ENST00000253023|UBE2M	177.972	-0.141734	0.175408	-0.808024	0.419077	1
ENST00000253024|TRIM28	1239.02	-0.144475	0.161634	-0.893843	0.371406	1
ENST00000253039|EIF2S3	866.648	0.045377	0.122833	0.369421	0.711814	1
ENST00000253047|TMEM160	21.6075	-0.0724864	0.434469	-0.166839	0.867497	1
ENST00000253048|ZC3H4	77.1984	0.0152169	0.249669	0.0609482	0.9514	1
ENST00000253055|MAP3K10	2.19409	0.283436	1.25907	0.225114	0.82189	1
ENST00000253063|SESN2	41.1456	-0.179933	0.331817	-0.542264	0.587636	1
ENST00000253083|HIP1R	24.3698	-0.00305914	0.360597	-0.00848354	0.993231	1
ENST00000253107|PPAN	2.13217	-1.31651	1.24112	-1.06075	0.288806	1
ENST00000253108|EIF3G	304.92	-0.128643	0.154202	-0.834252	0.404139	1
ENST00000253115|ZNF426	8.9268	0.146481	0.576541	0.254068	0.799443	1
ENST00000253122|SLC6A8	16.8706	0.187265	0.449186	0.416899	0.676752	1
ENST00000253159|ZNF236	13.5693	-0.407399	0.494275	-0.824235	0.409806	1
ENST00000253193|LRP3	10.1822	0.152662	0.548987	0.27808	0.780951	1
ENST00000253233|C12orf65	5.73519	0.302907	0.795252	0.380895	0.703281	1
ENST00000253237|GRWD1	74.2648	-0.0947687	0.247429	-0.383013	0.70171	1
ENST00000253247|NOL11	335.348	-0.177493	0.154198	-1.15107	0.249703	1
ENST00000253251|UBE4B	112.5	0.125668	0.185617	0.677029	0.498388	1
ENST00000253329|PPIL4	107.718	-0.136059	0.216959	-0.627117	0.530583	1
ENST00000253363|RBM39	494.106	-0.248815	0.149761	-1.66141	0.0966308	1
ENST00000253407|C1QL1	1.13012	-0.280221	1.72057	-0.162865	0.870625	1
ENST00000253413|ATP6V1E1	155.108	-0.0593693	0.1662	-0.357216	0.72093	1
ENST00000253457|EMC8	38.3496	-0.275993	0.328625	-0.839842	0.400997	1
ENST00000253458|GSE1	54.3147	0.149184	0.273369	0.545724	0.585255	1
ENST00000253461|C16orf95	4.0645	-0.426271	0.891611	-0.478091	0.632585	1
ENST00000253462|GINS2	101.419	0.0319857	0.203942	0.156837	0.875373	1
ENST00000253496|F12	8.08415	-0.0239907	0.670083	-0.0358026	0.97144	1
ENST00000253506|NFATC1	15.8994	0.0549439	0.437135	0.125691	0.899977	1
ENST00000253577|ABCB7	85.3008	0.139637	0.212178	0.658115	0.510464	1
ENST00000253669|HAUS8	19.9727	-0.480353	0.412288	-1.16509	0.243983	1
ENST00000253686|MRPS25	72.2013	-0.0654515	0.226532	-0.288928	0.772636	1
ENST00000253692|TBC1D5	18.5145	0.238308	0.450185	0.529355	0.596559	1
ENST00000253693|CAPN7	90.4906	-0.0361584	0.201581	-0.179374	0.857644	1
ENST00000253699|RBSN	25.8699	-0.362906	0.379768	-0.9556	0.339274	1
ENST00000253727|NR1H2	4.71926	0.733629	0.885448	0.828539	0.407365	1
ENST00000253754|PDLIM4	9.13576	1.21065	0.639313	1.89367	0.0582687	1
ENST00000253778|GFPT2	19.3078	0.719346	0.423757	1.69754	0.0895939	1
ENST00000253794|VPS25	65.8064	0.0449961	0.243096	0.185096	0.853153	1
ENST00000253796|RAMP2	2.19801	1.02681	1.16434	0.88188	0.377842	1
ENST00000253814|NDFIP1	155.17	-0.430753	0.206528	-2.08569	0.0370066	1
ENST00000253861|EXOC4	74.108	0.783902	0.248702	3.15197	0.00162174	1
ENST00000253925|PPFIA1	69.3355	0.190388	0.232579	0.818595	0.413017	1
ENST00000253968|BARX1	1.54453	0.131862	1.38129	0.0954631	0.923947	1
ENST00000254029|WDR44	129.311	-0.149653	0.210277	-0.711693	0.476655	1
ENST00000254066|RARA	7.14311	0.00826477	0.710857	0.0116265	0.990724	1
ENST00000254090|FMO5	2.48493	0.939066	1.42542	0.658802	0.510023	1
ENST00000254101|PRKAB2	7.74454	0.143324	0.663354	0.216059	0.828942	1
ENST00000254108|FUS	1529.41	-0.313593	0.124124	-2.52646	0.0115219	1
ENST00000254190|CHSY1	10.8654	0.534417	0.577894	0.924767	0.355087	1
ENST00000254193|SNRPA1	162.008	-0.132651	0.170554	-0.777766	0.436707	1
ENST00000254250|THAP1	20.2376	0.209411	0.421896	0.496357	0.619642	1
ENST00000254260|RHPN2	21.9102	0.481689	0.412163	1.16868	0.242531	1
ENST00000254286|ACTR10	85.5065	0.188524	0.212352	0.887789	0.374654	1
ENST00000254301|LGALS3	4.51226	-0.0279469	0.841215	-0.033222	0.973498	1
ENST00000254321|ZNF700	2.24852	0.72846	1.13677	0.640816	0.521642	1
ENST00000254322|DNAJB1	134.034	-0.255355	0.23683	-1.07822	0.280934	1
ENST00000254323|ZSWIM4	1.21631	-0.246717	1.70835	-0.144419	0.88517	1
ENST00000254325|RFX1	31.4867	-0.0639775	0.33098	-0.193297	0.846726	1
ENST00000254337|DCAF15	39.2188	-0.397163	0.306284	-1.29671	0.19473	1
ENST00000254436|TRIM21	5.92027	0.517525	0.740575	0.698815	0.484668	1
ENST00000254442|WDR7	22.7239	-0.490062	0.388113	-1.26268	0.206705	1
ENST00000254480|SMARCC1	679.313	-0.20126	0.117318	-1.71552	0.0862503	1
ENST00000254488|SLC6A11	7.50918	-0.0346387	0.675199	-0.0513015	0.959085	1
ENST00000254508|NUP210	351.372	0.153045	0.134593	1.1371	0.255497	1
ENST00000254521|HSD17B7	33.2882	-0.0535987	0.34975	-0.153249	0.878202	1
ENST00000254528|EMILIN2	3.53429	0.869696	1.0023	0.867696	0.385561	1
ENST00000254584|ARFIP2	56.0312	-0.207472	0.278063	-0.746136	0.455586	1
ENST00000254605|RRP8	25.1179	0.21796	0.362322	0.601564	0.547464	1
ENST00000254616|TIMM10B	19.4878	0.0902986	0.421582	0.21419	0.830399	1
ENST00000254624|EFR3A	23.2474	0.662531	0.391202	1.69358	0.090345	1
ENST00000254630|PTCD3	116.882	0.44058	0.199648	2.20678	0.0273294	1
ENST00000254654|ILKAP	78.0231	-0.111503	0.22286	-0.500329	0.616843	1
ENST00000254657|PER2	20.6779	0.108653	0.38897	0.279336	0.779987	1
ENST00000254661|RAMP1	7.25729	-1.13493	0.652749	-1.73869	0.0820895	1
ENST00000254663|SCLY	50.2009	-0.11239	0.275055	-0.408609	0.682826	1
ENST00000254695|RAP1GAP2	5.15925	0.536328	0.848765	0.631893	0.527457	1
ENST00000254718|MYBBP1A	184.338	0.0992059	0.184969	0.536337	0.591726	1
ENST00000254719|RPA1	409.554	-0.301349	0.126036	-2.39097	0.0168037	1
ENST00000254722|SERPINF1	105.106	0.217975	0.231468	0.941705	0.346344	1
ENST00000254730|EEFSEC	27.5667	-0.0266809	0.378039	-0.0705771	0.943734	1
ENST00000254759|COQ3	31.8179	0.510622	0.384126	1.32931	0.183745	1
ENST00000254770|LANCL2	32.6247	0.0333203	0.342709	0.0972265	0.922547	1
ENST00000254799|GRSF1	130.529	-0.0812182	0.186339	-0.435863	0.662936	1
ENST00000254803|UTP3	57.0774	0.0924169	0.252117	0.366564	0.713944	1
ENST00000254816|TRIM47	4.58116	0.172909	0.851483	0.203068	0.839082	1
ENST00000254846|KDM6B	10.7663	0.109924	0.561039	0.195928	0.844666	1
ENST00000254878|HRSP12	64.3865	-0.234988	0.242678	-0.968313	0.332888	1
ENST00000254898|MATN2	1.37802	-0.140741	1.59576	-0.0881968	0.92972	1
ENST00000254900|BRD8	108.757	0.0958239	0.19534	0.49055	0.623745	1
ENST00000254901|REEP2	10.2829	0.335215	0.563505	0.594876	0.551926	1
ENST00000254928|ERAL1	39.8689	-0.130956	0.322659	-0.405866	0.684841	1
ENST00000254940|NIP7	102.05	-0.212216	0.207312	-1.02366	0.305998	1
ENST00000254942|TERF2	40.7024	0.0192823	0.290778	0.0663128	0.947129	1
ENST00000254950|VPS4A	82.5245	0.0530878	0.211323	0.251216	0.801647	1
ENST00000254958|JAG1	5.64682	0.0059923	0.798119	0.00750803	0.99401	1
ENST00000254977|BTBD3	32.7823	0.137061	0.330785	0.414351	0.678617	1
ENST00000254998|NXT1	39.9907	-0.0453985	0.290641	-0.156202	0.875874	1
ENST00000255006|RIN2	2.05804	2.39293	1.43855	1.66344	0.0962251	1
ENST00000255078|IGHMBP2	18.8644	0.247049	0.451957	0.54662	0.58464	1
ENST00000255087|MTL5	9.08274	0.777542	0.637167	1.22031	0.222347	1
ENST00000255108|DPH2	25.5304	-0.464254	0.450525	-1.03047	0.302788	1
ENST00000255136|PABPC1L	5.40858	-0.716251	0.761198	-0.940952	0.34673	1
ENST00000255152|ZSWIM3	8.31432	-1.29822	0.637078	-2.03777	0.0415725	1
ENST00000255174|OSER1	49.6397	-0.235105	0.281222	-0.836013	0.403148	1
ENST00000255175|SERINC3	84.0818	0.487168	0.219415	2.22031	0.026398	1
ENST00000255194|AP3B1	132.603	0.102592	0.186554	0.549934	0.582365	1
ENST00000255198|ZBED3	1.05184	0.913592	1.93792	0.471428	0.637335	1
ENST00000255304|USPL1	38.8798	0.177859	0.300014	0.592836	0.553291	1
ENST00000255305|XPO4	45.1485	0.697791	0.280617	2.48663	0.0128959	1
ENST00000255380|CHRM3	2.34576	-0.892435	1.17734	-0.75801	0.448445	1
ENST00000255389|PEMT	28.1534	-0.0302904	0.351201	-0.0862481	0.931269	1
ENST00000255390|SCO1	39.6206	-0.0719344	0.332804	-0.216146	0.828874	1
ENST00000255448|DCLK1	15.8159	0.171027	0.510255	0.335179	0.73749	1
ENST00000255476|RFXAP	29.9071	-0.0285314	0.334838	-0.0852097	0.932095	1
ENST00000255499|RNF128	15.2413	-0.226905	0.5066	-0.447897	0.654227	1
ENST00000255531|PCDH19	8.78785	-0.634649	0.650109	-0.976218	0.328956	1
ENST00000255559|SLC39A11	5.73489	-0.915493	0.82357	-1.11161	0.266304	1
ENST00000255608|BTBD2	54.3521	-0.45969	0.269918	-1.70308	0.0885538	1
ENST00000255613|SUV420H2	7.07164	0.278285	0.675841	0.411761	0.680515	1
ENST00000255631|HSPBP1	55.4969	-0.223229	0.303369	-0.735832	0.461833	1
ENST00000255641|CSNK1G2	19.1328	0.308124	0.416873	0.739132	0.459827	1
ENST00000255674|RTTN	27.9215	0.364928	0.342867	1.06434	0.287174	1
ENST00000255681|MACROD1	36.7335	0.0134821	0.320069	0.0421226	0.966401	1
ENST00000255764|MED10	29.4505	-0.634402	0.325085	-1.9515	0.0509978	1
ENST00000255784|CCDC134	15.2565	0.199992	0.523885	0.381747	0.702649	1
ENST00000255882|PI4KA	146.499	0.275858	0.171985	1.60397	0.108721	1
ENST00000255977|MKRN1	73.5229	-0.304168	0.222053	-1.3698	0.170749	1
ENST00000256001|ACTR3B	12.0566	-0.203965	0.584253	-0.349104	0.727011	1
ENST00000256015|BTG1	21.3713	0.48712	0.424271	1.14813	0.250913	1
ENST00000256062|TMTC1	2.74018	0.152007	1.02484	0.148322	0.882088	1
ENST00000256078|KRAS	23.1619	0.437553	0.441611	0.99081	0.321779	1
ENST00000256079|IPO8	92.601	0.428907	0.216693	1.97933	0.0477788	1
ENST00000256108|IMPA1	45.9187	-0.070149	0.2928	-0.23958	0.810656	1
ENST00000256151|CCDC59	56.7043	-0.367268	0.256258	-1.4332	0.151802	1
ENST00000256190|SBF2	17.5225	-0.229894	0.47347	-0.485551	0.627285	1
ENST00000256194|MICAL2	3.23235	-0.582061	1.00111	-0.581415	0.560961	1
ENST00000256196|RRAS2	23.9315	-0.448343	0.364974	-1.22843	0.219287	1
ENST00000256216|HSD17B4	244.2	0.0177029	0.147001	0.120427	0.904145	1
ENST00000256246|TEX15	17.843	-0.26527	0.468825	-0.56582	0.571516	1
ENST00000256255|SARAF	76.3065	0.342905	0.240015	1.42868	0.153095	1
ENST00000256257|RNF122	5.61777	0.169186	0.771128	0.2194	0.826338	1
ENST00000256319|C14orf1	40.3329	-0.372114	0.298139	-1.24812	0.211986	1
ENST00000256366|SYNJ2BP	8.467	-0.017223	0.622672	-0.0276597	0.977934	1
ENST00000256379|MED6	81.6191	0.119338	0.230822	0.517012	0.605148	1
ENST00000256383|EIF2S1	126.756	0.139208	0.181249	0.76805	0.442458	1
ENST00000256413|CTIF	13.8854	0.414724	0.557333	0.744122	0.456803	1
ENST00000256429|MBD2	13.2424	0.328102	0.490285	0.669208	0.503363	1
ENST00000256433|IER3IP1	19.5593	0.158363	0.415721	0.380937	0.70325	1
ENST00000256442|CCNB1	521.626	-0.101026	0.13803	-0.731912	0.464222	1
ENST00000256443|CDK7	37.0774	-0.00733443	0.318403	-0.023035	0.981622	1
ENST00000256458|IRAK2	4.43244	0.0139595	0.835123	0.0167155	0.986664	1
ENST00000256460|CAMK1	29.5978	-0.166561	0.347054	-0.479927	0.631279	1
ENST00000256474|VHL	69.4082	-0.101332	0.257765	-0.393116	0.694234	1
ENST00000256495|BHLHE40	24.405	-0.120264	0.359066	-0.334936	0.737673	1
ENST00000256497|EDEM1	20.3534	-0.25824	0.408795	-0.631711	0.527575	1
ENST00000256538|DPH6	16.7264	0.158375	0.471867	0.335634	0.737147	1
ENST00000256544|KATNBL1	19.3302	0.24568	0.401535	0.611853	0.540635	1
ENST00000256545|EMC7	100.643	-0.0998619	0.226514	-0.440864	0.659311	1
ENST00000256578|AMPD2	42.0566	-0.17217	0.291716	-0.590196	0.555059	1
ENST00000256637|SORT1	79.4898	0.0369384	0.220365	0.167624	0.866879	1
ENST00000256646|NOTCH2	253.636	0.0842351	0.143928	0.585261	0.558372	1
ENST00000256649|TRIM45	5.70974	0.411508	0.819451	0.502175	0.615545	1
ENST00000256658|AP4B1	21.5675	-0.22533	0.3964	-0.568441	0.569736	1
ENST00000256682|ARF3	46.9029	-0.27855	0.277292	-1.00454	0.315121	1
ENST00000256689|SLC38A2	289.468	0.199018	0.157213	1.26592	0.205543	1
ENST00000256707|KIDINS220	86.9262	0.333925	0.208524	1.60137	0.109295	1
ENST00000256720|LPIN1	29.5674	-0.164679	0.337564	-0.487846	0.625659	1
ENST00000256854|NARS	272.833	-0.185343	0.162121	-1.14324	0.252938	1
ENST00000256897|CCNH	83.4656	0.104471	0.216002	0.483659	0.628628	1
ENST00000256925|CABLES1	6.87927	0.199041	0.700058	0.284321	0.776164	1
ENST00000256953|RERG	1.1675	-1.52674	1.72853	-0.88326	0.377096	1
ENST00000256996|DDB2	27.2367	0.18888	0.351641	0.537138	0.591172	1
ENST00000256997|ACP2	31.7272	-0.430609	0.330682	-1.30218	0.192854	1
ENST00000257013|FAM127A	4.60158	-0.946999	0.96135	-0.985072	0.324589	1
ENST00000257075|PUM1	312.73	-0.131764	0.151654	-0.868846	0.384932	1
ENST00000257118|PHC2	61.2388	-0.158257	0.248396	-0.637114	0.524051	1
ENST00000257177|ZCCHC11	100.109	0.0499208	0.205766	0.24261	0.808308	1
ENST00000257181|PRPF38A	64.7726	-0.027159	0.23851	-0.113869	0.909341	1
ENST00000257209|FHOD3	11.9202	0.592504	0.565109	1.04848	0.294419	1
ENST00000257215|DAGLA	1.23398	-0.165411	1.83216	-0.0902819	0.928063	1
ENST00000257245|TIMM10	26.1583	-0.00526522	0.425426	-0.0123763	0.990125	1
ENST00000257287|CEP135	32.5167	0.0977017	0.328861	0.297091	0.766397	1
ENST00000257290|PDGFRA	1.87365	-0.942039	1.34069	-0.702651	0.482274	1
ENST00000257347|CARS2	33.3263	-0.0301954	0.340613	-0.0886502	0.92936	1
ENST00000257430|APC	99.5615	-0.102333	0.198662	-0.51511	0.606476	1
ENST00000257497|ANXA1	5.88761	-0.377414	0.801359	-0.470967	0.637664	1
ENST00000257527|ADAM19	3.56766	0.666246	0.951817	0.699972	0.483945	1
ENST00000257548|USP30	16.4163	0.283214	0.474261	0.59717	0.550394	1
ENST00000257552|MSI1	43.4238	-0.206533	0.296698	-0.696105	0.486363	1
ENST00000257566|TBX3	63.945	0.341084	0.246217	1.3853	0.165961	1
ENST00000257663|TMEM60	10.1288	0.233901	0.566447	0.412926	0.679661	1
ENST00000257696|HILPDA	8.80696	-0.810037	0.627951	-1.28997	0.197062	1
ENST00000257700|RINT1	53.3563	0.130946	0.270464	0.484154	0.628277	1
ENST00000257765|KHDC1	0.75569	-0.551431	2.07265	-0.266051	0.7902	1
ENST00000257776|MRAP2	1.74052	1.0018	1.52487	0.656974	0.511198	1
ENST00000257787|AKIRIN2	143.601	-0.0704203	0.189176	-0.372248	0.709708	1
ENST00000257789|ORC3	96.1544	0.261509	0.2187	1.19574	0.231797	1
ENST00000257829|NAT10	141.53	0.068158	0.171831	0.396657	0.69162	1
ENST00000257836|PRRG4	3.14213	-0.264216	1.0516	-0.25125	0.801621	1
ENST00000257868|GDF11	5.02793	0.156297	0.776228	0.201354	0.840422	1
ENST00000257879|ITGA7	6.86775	1.06212	0.741299	1.43278	0.15192	1
ENST00000257897|AGAP2	1.76572	1.69695	1.38422	1.22593	0.220226	1
ENST00000257904|CDK4	178.28	-0.115634	0.178628	-0.647347	0.517407	1
ENST00000257905|PPP1R1A	1.73072	0.298934	1.36481	0.21903	0.826627	1
ENST00000257909|TROAP	40.6972	-0.0769207	0.307378	-0.250248	0.802396	1
ENST00000257910|TSPAN31	10.216	-0.236262	0.538552	-0.438698	0.66088	1
ENST00000257915|TFCP2	56.9448	0.0938339	0.270022	0.347505	0.728212	1
ENST00000257934|ESPL1	77.2101	0.44556	0.248383	1.79384	0.0728382	1
ENST00000257940|ZC3H10	6.56188	-1.34811	0.874565	-1.54147	0.123203	1
ENST00000257963|ACVR1B	16.7545	-0.187407	0.45741	-0.409714	0.682016	1
ENST00000258052|SMPD2	5.93941	-0.262429	0.746222	-0.351676	0.725081	1
ENST00000258062|REPS1	153.419	-0.45538	0.169279	-2.69012	0.00714263	1
ENST00000258080|HTRA2	20.9204	-0.0693373	0.415244	-0.166979	0.867386	1
ENST00000258083|PRADC1	6.50528	0.931877	0.78611	1.18543	0.235848	1
ENST00000258091|CCT7	1062.41	0.042956	0.118142	0.363597	0.716159	1
ENST00000258098|RAB11FIP5	11.7369	-0.0167816	0.543196	-0.0308942	0.975354	1
ENST00000258104|DYSF	2.11369	0.637854	1.28369	0.49689	0.619267	1
ENST00000258105|MRPL53	32.068	-0.106776	0.341527	-0.312643	0.754552	1
ENST00000258106|EMX1	2.38219	0.514941	1.16804	0.44086	0.659314	1
ENST00000258111|KCNMB4	3.01825	-1.60367	1.08207	-1.48204	0.138331	1
ENST00000258145|GNS	101.522	-0.0376522	0.204669	-0.183966	0.85404	1
ENST00000258149|MDM2	130.396	-0.0070078	0.230212	-0.0304407	0.975716	1
ENST00000258169|MPHOSPH6	42.7038	0.367404	0.284537	1.29123	0.196623	1
ENST00000258173|TMEM231	6.11842	-0.24154	0.687836	-0.35116	0.725468	1
ENST00000258198|DYNC1LI2	70.2087	0.0643459	0.224501	0.286617	0.774406	1
ENST00000258201|FHOD1	43.5875	-0.172095	0.323388	-0.532162	0.594614	1
ENST00000258214|CCDC102A	7.55558	0.577615	0.699842	0.825351	0.409172	1
ENST00000258229|PCNXL2	11.668	0.273197	0.54651	0.499894	0.61715	1
ENST00000258243|URB2	120.736	0.375767	0.200199	1.87697	0.0605225	1
ENST00000258281|TAF5L	44.9245	0.136742	0.280536	0.487431	0.625953	1
ENST00000258301|STX6	17.5535	-0.189223	0.488278	-0.387532	0.698362	1
ENST00000258341|LAMC1	283.833	0.20538	0.137928	1.48903	0.136479	1
ENST00000258383|MRPL44	74.1977	-0.167601	0.250054	-0.670257	0.502694	1
ENST00000258399|USP37	52.0462	-0.0789026	0.26411	-0.298749	0.765131	1
ENST00000258403|SLC19A3	1.95642	1.68944	1.35483	1.24698	0.212405	1
ENST00000258405|SERPINE2	25.9161	0.0797214	0.367948	0.216665	0.82847	1
ENST00000258412|TMBIM1	2.06951	0.285919	1.29505	0.220778	0.825265	1
ENST00000258416|EIF4E2	35.4271	-0.117728	0.347493	-0.338792	0.734766	1
ENST00000258418|CAB39	78.963	-0.188411	0.219111	-0.859891	0.389849	1
ENST00000258424|COX5B	240.613	-0.261969	0.165196	-1.58581	0.112782	1
ENST00000258428|REV1	28.6524	-0.191915	0.38524	-0.498171	0.618363	1
ENST00000258436|MFSD9	4.54729	0.0124166	0.887683	0.0139876	0.98884	1
ENST00000258439|TMEM127	13.8618	-0.159657	0.47812	-0.333927	0.738435	1
ENST00000258455|MRPS9	83.2131	0.120556	0.236506	0.509738	0.610235	1
ENST00000258457|C2orf49	53.4932	0.0402436	0.255387	0.157579	0.874789	1
ENST00000258484|EPC2	36.8816	-0.215054	0.302323	-0.71134	0.476874	1
ENST00000258494|ALDH1L2	92.8113	0.410214	0.463907	0.88426	0.376556	1
ENST00000258499|USP44	3.47357	0.451969	0.984548	0.459063	0.646189	1
ENST00000258526|PLXNC1	1.87747	-0.96995	1.48495	-0.653187	0.513636	1
ENST00000258530|APPL2	23.532	0.261383	0.387829	0.673963	0.500335	1
ENST00000258534|DRAM1	3.55176	-0.137545	0.972016	-0.141505	0.887471	1
ENST00000258538|SLC41A2	10.7586	0.468712	0.555933	0.843109	0.399167	1
ENST00000258607|CKAP2	518.968	0.0288883	0.159097	0.181577	0.855915	1
ENST00000258613|THSD1	1.75885	1.22484	1.51341	0.809321	0.41833	1
ENST00000258648|MED4	49.5384	0.175487	0.27315	0.642457	0.520576	1
ENST00000258662|NUDT15	34.6002	-0.122017	0.33291	-0.366516	0.71398	1
ENST00000258729|IGF2BP3	175.254	-0.257055	0.209719	-1.22571	0.220309	1
ENST00000258739|KDELR2	253.163	-0.109536	0.164376	-0.666371	0.505174	1
ENST00000258742|NUPL2	80.1645	-0.054224	0.225272	-0.240705	0.809784	1
ENST00000258761|BZW2	119.624	-0.04924	0.198268	-0.24835	0.803864	1
ENST00000258770|TBRG4	70.7767	0.0528513	0.261438	0.202156	0.839795	1
ENST00000258772|DDX56	121.066	0.143074	0.228035	0.627421	0.530383	1
ENST00000258774|HUS1	23.3469	0.228493	0.38509	0.59335	0.552947	1
ENST00000258781|CCM2	4.90747	0.370809	0.778122	0.476543	0.633687	1
ENST00000258796|TTYH3	22.0832	0.0337764	0.400408	0.084355	0.932774	1
ENST00000258821|TTC5	26.6584	-0.297055	0.383652	-0.774282	0.438764	1
ENST00000258829|NKX2-8	1.20089	-0.293644	1.7085	-0.171873	0.863537	1
ENST00000258874|MTHFS	37.5503	-0.491677	0.325161	-1.5121	0.130508	1
ENST00000258884|ABHD17C	10.743	0.651878	0.60785	1.07243	0.283526	1
ENST00000258886|IREB2	128.221	0.114308	0.195585	0.584442	0.558923	1
ENST00000258930|CIB2	2.28268	0.15824	1.26854	0.124742	0.900728	1
ENST00000258947|CALCOCO2	103.212	0.0754828	0.224456	0.336292	0.736651	1
ENST00000258955|RSAD1	12.3715	0.333391	0.536309	0.62164	0.534178	1
ENST00000258962|SRSF1	473.721	-0.337121	0.137179	-2.45752	0.0139901	1
ENST00000258975|TACO1	48.3535	-0.161325	0.294844	-0.547153	0.584274	1
ENST00000258991|TEX2	17.7656	-0.064334	0.465091	-0.138325	0.889983	1
ENST00000259006|LIMD2	10.6804	0.445066	0.625322	0.71174	0.476626	1
ENST00000259008|BRIP1	74.436	0.348737	0.242828	1.43615	0.15096	1
ENST00000259021|KAT7	126.312	-0.318029	0.190533	-1.66916	0.0950857	1
ENST00000259037|NDUFB5	100.668	-0.0537909	0.198778	-0.270607	0.786693	1
ENST00000259050|MARCH7	168.183	-0.276154	0.172225	-1.60345	0.108835	1
ENST00000259075|TANK	19.0661	0.368199	0.461442	0.797931	0.424911	1
ENST00000259154|KCTD3	109.85	-0.0616971	0.208141	-0.296419	0.76691	1
ENST00000259199|CBWD2	2.33513	-1.54831	1.26981	-1.21932	0.222722	1
ENST00000259229|CCDC115	7.69122	0.47364	0.69216	0.684293	0.49379	1
ENST00000259235|SAP130	169.679	-0.239782	0.168974	-1.41905	0.155886	1
ENST00000259239|IMP4	47.6748	-0.0845962	0.283495	-0.298405	0.765394	1
ENST00000259241|HS6ST1	5.27962	0.736783	0.868859	0.84799	0.396444	1
ENST00000259253|UGGT1	171.835	0.115401	0.185855	0.620919	0.534653	1
ENST00000259254|GYPC	12.8309	0.0912649	0.516996	0.176529	0.859878	1
ENST00000259335|KIAA0368	288.076	0.200893	0.159511	1.25943	0.207875	1
ENST00000259339|TOR1B	13.5407	0.328374	0.501252	0.655108	0.512398	1
ENST00000259351|RALGPS1	5.0752	0.621216	0.805678	0.771047	0.440679	1
ENST00000259371|DAB2IP	175.085	-0.610911	0.400265	-1.52627	0.126943	1
ENST00000259392|SLC31A2	2.57333	-0.721111	1.1785	-0.611888	0.540612	1
ENST00000259400|STX17	24.4796	-0.207489	0.363643	-0.570585	0.568281	1
ENST00000259455|GABBR2	1.2869	-2.17048	1.7063	-1.27204	0.203358	1
ENST00000259457|PSMB7	442.594	0.000218521	0.131623	0.00166021	0.998675	1
ENST00000259467|PDCL	38.0885	-0.134113	0.309741	-0.432984	0.665027	1
ENST00000259486|ENPP2	2.2856	1.79563	1.27064	1.41316	0.157608	1
ENST00000259512|DERL1	74.5133	-0.203541	0.247122	-0.823646	0.410141	1
ENST00000259569|RANBP6	83.1807	0.505302	0.243101	2.07857	0.0376572	1
ENST00000259632|DCTN3	92.7178	0.00941897	0.204763	0.0459993	0.963311	1
ENST00000259667|HINT2	48.4642	0.000105639	0.270377	0.00039071	0.999688	1
ENST00000259708|KLC4	18.4815	0.148937	0.424634	0.350742	0.725782	1
ENST00000259711|KIF13A	11.2469	-0.477842	0.53006	-0.901486	0.36733	1
ENST00000259727|GMPR	2.20796	0.154846	1.27496	0.121452	0.903333	1
ENST00000259806|FOXF2	16.1868	0.525141	0.494348	1.06229	0.288105	1
ENST00000259818|TUBB2B	28.5215	0.0315351	0.336018	0.0938493	0.925229	1
ENST00000259883|PGBD1	16.8241	0.405951	0.470343	0.863095	0.388085	1
ENST00000259939|RNF144B	2.70395	-0.797715	1.24176	-0.642408	0.520609	1
ENST00000259963|FAM8A1	30.5019	-0.0622207	0.337136	-0.184557	0.853577	1
ENST00000259983|C6orf52	1.26862	0.750323	1.63495	0.458928	0.646286	1
ENST00000260045|PRKRIR	24.7981	0.00496338	0.38881	0.0127656	0.989815	1
ENST00000260102|MRPL15	162.2	-0.252889	0.190516	-1.32739	0.18438	1
ENST00000260118|GGH	154.68	0.0420115	0.184185	0.228093	0.819574	1
ENST00000260126|SLCO5A1	1.40258	1.65686	1.71011	0.96886	0.332615	1
ENST00000260129|TGS1	74.6804	0.278451	0.230951	1.20567	0.227943	1
ENST00000260130|SDCBP	365.786	-0.0365698	0.141827	-0.257849	0.796523	1
ENST00000260187|USP2	12.005	-0.183124	0.519884	-0.352239	0.724659	1
ENST00000260197|SORL1	38.0961	-0.0520957	0.31778	-0.163936	0.869781	1
ENST00000260210|BUD13	38.487	-0.411439	0.329736	-1.24778	0.21211	1
ENST00000260247|DCUN1D5	79.8535	-0.0595203	0.229536	-0.259307	0.795398	1
ENST00000260257|FDXACB1	6.09061	0.242005	0.708283	0.341678	0.732593	1
ENST00000260270|FDX1	57.5306	-0.392557	0.254202	-1.54427	0.122522	1
ENST00000260276|C11orf1	13.7523	1.25695	0.503887	2.49451	0.0126133	1
ENST00000260283|ARHGAP20	6.62067	-0.135467	0.731847	-0.185103	0.853148	1
ENST00000260327|CTDSPL2	62.3912	0.1263	0.267113	0.472834	0.636332	1
ENST00000260361|NDUFAF1	21.3618	0.102412	0.411867	0.248653	0.803629	1
ENST00000260363|KIF23	160.752	-0.0724458	0.185892	-0.38972	0.696744	1
ENST00000260372|HAUS2	29.7476	0.191313	0.362418	0.52788	0.597583	1
ENST00000260379|RPLP1	970.412	-0.442426	0.168311	-2.62862	0.00857326	1
ENST00000260382|LRRC49	22.7411	0.357719	0.438992	0.814864	0.41515	1
ENST00000260386|ITPKA	1.47452	-0.195113	1.61107	-0.121108	0.903606	1
ENST00000260403|TMEM62	5.0164	-0.975619	0.837895	-1.16437	0.244275	1
ENST00000260408|ADAM10	71.2872	0.126914	0.259481	0.489105	0.624767	1
ENST00000260443|RSL24D1	137.171	-0.290495	0.229272	-1.26703	0.205143	1
ENST00000260447|GCHFR	8.31055	-0.956976	0.655776	-1.4593	0.144482	1
ENST00000260453|MNS1	4.77688	-0.44142	0.82163	-0.537248	0.591096	1
ENST00000260505|TTLL7	12.2259	0.340582	0.49022	0.694753	0.48721	1
ENST00000260508|CCBL2	80.6032	0.0293945	0.22154	0.132682	0.894445	1
ENST00000260526|ARHGAP29	17.0111	-0.136949	0.424176	-0.322858	0.746803	1
ENST00000260570|IFT172	42.1476	0.618754	0.295527	2.09373	0.0362836	1
ENST00000260585|EPT1	96.8007	0.278819	0.205188	1.35885	0.174196	1
ENST00000260598|KHK	9.70107	0.131996	0.606256	0.217723	0.827645	1
ENST00000260600|ADCY3	27.5	0.273242	0.38622	0.707477	0.47927	1
ENST00000260605|DYNC2LI1	42.5772	0.134321	0.305379	0.439849	0.660046	1
ENST00000260641|ACTR2	415.878	0.200174	0.12688	1.57767	0.114642	1
ENST00000260643|PREB	43.207	0.177909	0.336735	0.528334	0.597268	1
ENST00000260665|LRPPRC	782.698	0.273156	0.139134	1.96325	0.0496171	1
ENST00000260702|LOXL4	1.46297	1.41487	1.5601	0.906909	0.364455	1
ENST00000260731|KIF11	390.244	-0.0574288	0.145276	-0.395307	0.692616	1
ENST00000260746|ARL3	38.5385	-0.1383	0.320854	-0.431038	0.666441	1
ENST00000260753|KIF20B	107.701	0.154117	0.223091	0.690827	0.489674	1
ENST00000260762|EXOC6	48.2609	0.186549	0.29331	0.636013	0.524768	1
ENST00000260803|DBR1	52.1898	0.249535	0.25862	0.964873	0.334608	1
ENST00000260810|TOPBP1	121.163	-0.057523	0.192667	-0.298561	0.765275	1
ENST00000260818|DNAJC13	55.8718	0.180322	0.253261	0.712001	0.476464	1
ENST00000260952|ASNSD1	46.1349	-0.00048074	0.274941	-0.00174852	0.998605	1
ENST00000260970|PPIG	160.367	0.037619	0.190116	0.197874	0.843144	1
ENST00000260983|HECW2	7.24639	-0.155855	0.710573	-0.219337	0.826388	1
ENST00000261015|WDR12	135.853	0.13843	0.193821	0.714217	0.475093	1
ENST00000261017|ABI2	50.3882	0.281076	0.266565	1.05444	0.291682	1
ENST00000261023|ITGAV	87.6357	0.172226	0.223427	0.770836	0.440804	1
ENST00000261038|DIRC2	12.7969	0.494355	0.49277	1.00322	0.315757	1
ENST00000261070|COX17	19.977	-0.075177	0.42534	-0.176746	0.859708	1
ENST00000261167|WBP11	266.993	-0.228211	0.13739	-1.66104	0.0967048	1
ENST00000261168|ATF7IP	250.418	-0.106178	0.152888	-0.694484	0.487379	1
ENST00000261180|TRHDE	1.12063	0.255086	1.70659	0.149471	0.881182	1
ENST00000261183|OSBPL8	61.0579	0.0113469	0.242114	0.0468662	0.96262	1
ENST00000261191|ASUN	82.4347	0.292263	0.220382	1.32616	0.184785	1
ENST00000261192|BCAT1	124.621	0.0119463	0.19768	0.0604323	0.951811	1
ENST00000261205|SYT1	5.21383	-0.0582144	0.821249	-0.0708851	0.943489	1
ENST00000261207|PPP1R12A	189.348	-0.0649009	0.181318	-0.35794	0.720388	1
ENST00000261211|CDK17	37.0965	-0.000523444	0.314873	-0.0016624	0.998674	1
ENST00000261226|TMCC3	2.9479	-1.6177	1.14532	-1.41245	0.157819	1
ENST00000261234|TMEM5	7.68462	0.70017	0.688317	1.01722	0.309049	1
ENST00000261244|KIAA0586	82.0295	0.00457264	0.234511	0.0194986	0.984443	1
ENST00000261245|MNAT1	85.7432	0.091074	0.221626	0.410936	0.68112	1
ENST00000261247|JKAMP	40.4707	0.0274734	0.34063	0.0806548	0.935716	1
ENST00000261249|TRMT5	44.6882	0.122019	0.283408	0.430541	0.666802	1
ENST00000261250|C12orf4	23.4141	-0.212587	0.385108	-0.552018	0.580936	1
ENST00000261254|CCND2	100.743	0.141938	0.195645	0.725488	0.468153	1
ENST00000261263|RAB21	42.5576	0.12559	0.286762	0.437959	0.661416	1
ENST00000261296|TGDS	52.2733	-0.105838	0.25936	-0.408073	0.68322	1
ENST00000261303|PSMC1	169.661	0.327333	0.178971	1.82898	0.067403	1
ENST00000261308|PPWD1	36.3315	0.257999	0.337386	0.764701	0.444449	1
ENST00000261313|PEBP1	356.049	-0.211647	0.180081	-1.17529	0.23988	1
ENST00000261318|C12orf49	5.16983	0.081	0.766992	0.105607	0.915894	1
ENST00000261326|MOCOS	15.9332	-0.411409	0.522379	-0.787568	0.430949	1
ENST00000261332|ZNF24	117.339	-0.0169563	0.197673	-0.0857795	0.931642	1
ENST00000261349|LRP6	34.2423	0.0124262	0.3238	0.0383761	0.969388	1
ENST00000261366|LMNB1	513.55	-0.300299	0.138399	-2.1698	0.0300219	1
ENST00000261368|SNCAIP	2.78199	0.133863	1.07517	0.124503	0.900917	1
ENST00000261369|SNX24	3.76149	1.47137	0.968749	1.51883	0.128805	1
ENST00000261377|AC004381.6	13.7584	-0.304056	0.506754	-0.600006	0.548502	1
ENST00000261381|XYLT1	1.36268	1.70273	1.77904	0.957108	0.338513	1
ENST00000261396|NUP133	484.181	0.160499	0.122929	1.30562	0.191681	1
ENST00000261401|CORO1C	118.681	-0.0194953	0.182999	-0.106532	0.91516	1
ENST00000261402|NUAK1	3.9275	1.44274	1.0455	1.37996	0.1676	1
ENST00000261407|LPCAT3	44.4334	0.296824	0.288684	1.0282	0.303857	1
ENST00000261413|MRPS27	139.107	0.257469	0.188398	1.36662	0.171743	1
ENST00000261416|HEXB	101.075	0.441244	0.205065	2.15173	0.0314188	1
ENST00000261425|KLHL5	11.4025	0.0367323	0.558837	0.06573	0.947593	1
ENST00000261427|UBE2K	127.764	-0.216954	0.190591	-1.13832	0.254986	1
ENST00000261434|LIAS	5.22109	-0.317445	0.782391	-0.405737	0.684936	1
ENST00000261435|N4BP2	38.5495	0.0125833	0.310628	0.0405092	0.967687	1
ENST00000261438|KLF3	47.5008	-0.198242	0.290392	-0.682672	0.494814	1
ENST00000261439|TBC1D1	15.6027	0.243685	0.454738	0.535879	0.592042	1
ENST00000261441|RSBN1	29.1719	-0.45232	0.365537	-1.23741	0.215934	1
ENST00000261448|CASQ2	1.38827	-1.61576	1.48983	-1.08453	0.278132	1
ENST00000261455|TMEM206	35.0816	0.111344	0.331716	0.335661	0.737127	1
ENST00000261461|PPP2R5A	28.4851	-0.404325	0.366612	-1.10287	0.270085	1
ENST00000261475|PPP2R3C	23.9113	-0.286537	0.401788	-0.713154	0.47575	1
ENST00000261483|MAN2A1	31.5206	0.0318909	0.346452	0.0920499	0.926658	1
ENST00000261488|ENOX1	12.3339	-0.425469	0.555179	-0.766363	0.44346	1
ENST00000261489|TSC22D1	22.3712	0.0927314	0.405857	0.228483	0.819271	1
ENST00000261497|USP22	247.151	0.0961052	0.149803	0.641543	0.52117	1
ENST00000261499|B9D1	30.6116	0.825906	0.333866	2.47376	0.0133698	1
ENST00000261507|MSMO1	109.532	0.362924	0.237658	1.52709	0.12674	1
ENST00000261509|PALLD	85.6379	-0.12813	0.221478	-0.578523	0.562911	1
ENST00000261520|ICE2	49.6987	0.107506	0.300385	0.357892	0.720424	1
ENST00000261531|SNW1	230.501	-0.241251	0.176154	-1.36955	0.170828	1
ENST00000261534|POMT2	17.8611	0.0629357	0.445441	0.141289	0.887642	1
ENST00000261537|MIB1	56.3516	0.265556	0.286861	0.92573	0.354586	1
ENST00000261556|TMEM260	9.17049	0.693377	0.614632	1.12812	0.25927	1
ENST00000261558|AP5M1	27.1717	0.342088	0.387143	0.883621	0.376901	1
ENST00000261560|ZNF430	4.305	-1.03872	0.876913	-1.18452	0.236208	1
ENST00000261584|PALB2	28.3498	0.0779565	0.364249	0.21402	0.830532	1
ENST00000261588|KIAA0556	17.4519	0.0308912	0.434897	0.0710309	0.943373	1
ENST00000261590|DSG2	377.636	0.000366596	0.16341	0.00224341	0.99821	1
ENST00000261592|NOL4	2.71653	1.00295	1.13855	0.880898	0.378373	1
ENST00000261593|RNF138	176.566	-0.521352	0.17243	-3.02356	0.0024982	1
ENST00000261596|LPIN2	13.5789	0.0926228	0.505966	0.183061	0.85475	1
ENST00000261597|NDC80	78.818	0.224147	0.231218	0.969421	0.332335	1
ENST00000261600|THOC1	72.8223	-0.034296	0.258798	-0.13252	0.894573	1
ENST00000261601|USP14	234.322	0.103738	0.158953	0.65263	0.513995	1
ENST00000261609|HERC2	107.039	0.263648	0.197894	1.33227	0.182771	1
ENST00000261622|SLC7A5	149.059	0.0868194	0.20033	0.433383	0.664737	1
ENST00000261623|CYBA	41.2359	0.150916	0.323162	0.466997	0.640502	1
ENST00000261636|ARL1	46.5806	-0.17455	0.276467	-0.63136	0.527805	1
ENST00000261637|UTP20	88.9142	0.187162	0.234722	0.797377	0.425232	1
ENST00000261643|COX10	14.4062	0.504517	0.487639	1.03461	0.30085	1
ENST00000261646|SREBF1	43.3759	-0.11481	0.310683	-0.369541	0.711724	1
ENST00000261647|TTC19	29.373	0.157938	0.354902	0.445018	0.656307	1
ENST00000261667|KPNA3	163.183	-0.00262541	0.163411	-0.0160663	0.987181	1
ENST00000261674|SFSWAP	91.225	-0.015442	0.216023	-0.0714831	0.943013	1
ENST00000261681|MPP5	29.4209	0.231479	0.339899	0.681024	0.495856	1
ENST00000261692|CDK2AP1	22.0195	-0.30328	0.426734	-0.710701	0.477269	1
ENST00000261693|SCARB1	52.1373	-0.152008	0.28006	-0.542769	0.587289	1
ENST00000261700|C14orf166	305.755	-0.32317	0.14823	-2.18019	0.0292436	1
ENST00000261708|UTP6	98.7538	0.0954895	0.201549	0.473778	0.635659	1
ENST00000261712|PSMD11	177.115	-0.0695348	0.207353	-0.335345	0.737365	1
ENST00000261714|BLMH	77.8461	-0.251687	0.261481	-0.962544	0.335776	1
ENST00000261716|TAOK1	30.9867	0.13507	0.372469	0.362635	0.716878	1
ENST00000261721|BTBD1	71.3491	0.00417793	0.227087	0.018398	0.985321	1
ENST00000261726|CUX2	6.43732	-0.250392	0.692261	-0.361702	0.717575	1
ENST00000261733|ALDH2	105.497	0.0925983	0.20329	0.455499	0.64875	1
ENST00000261735|ERP29	103.171	0.0238872	0.223705	0.10678	0.914964	1
ENST00000261739|ANKRD13A	29.0872	-0.171028	0.356118	-0.480256	0.631046	1
ENST00000261740|TRPV4	2.5797	0.395022	1.04209	0.379066	0.704639	1
ENST00000261745|NAA25	86.9487	0.208744	0.21626	0.965246	0.334422	1
ENST00000261749|ZFAND6	80.6302	-0.212932	0.220446	-0.965914	0.334087	1
ENST00000261769|CDH1	10.1484	0.598526	0.579841	1.03223	0.301967	1
ENST00000261772|AARS	506.358	0.0307956	0.14955	0.205921	0.836852	1
ENST00000261776|VAC14	35.52	0.321601	0.305408	1.05302	0.292331	1
ENST00000261778|TANGO6	25.3163	0.105217	0.35937	0.292781	0.769689	1
ENST00000261783|ARG2	50.8945	-0.0782525	0.264481	-0.295871	0.767328	1
ENST00000261789|TM9SF1	60.0063	0.316645	0.251256	1.26025	0.20758	1
ENST00000261797|NDST1	11.7999	0.1859	0.532172	0.349323	0.726847	1
ENST00000261811|CYSTM1	32.616	0.653807	0.358488	1.82379	0.0681839	1
ENST00000261813|PFDN1	61.5462	0.125867	0.246426	0.51077	0.609512	1
ENST00000261819|ANAPC5	129.994	0.104578	0.190464	0.549072	0.582956	1
ENST00000261822|BCL7A	26.391	-0.0767131	0.3614	-0.212266	0.831899	1
ENST00000261833|CIT	62.8359	-0.0497507	0.275713	-0.180444	0.856804	1
ENST00000261837|GNB5	15.0737	0.325708	0.517009	0.629985	0.528704	1
ENST00000261839|MYO5C	13.0259	-0.100162	0.48555	-0.206285	0.836568	1
ENST00000261842|AP4E1	17.1496	0.677064	0.453654	1.49247	0.135577	1
ENST00000261844|FAM214A	6.66964	0.282712	0.77769	0.363527	0.716211	1
ENST00000261845|MAPK6	12.1762	0.163758	0.514542	0.31826	0.750288	1
ENST00000261847|SECISBP2L	26.4411	0.0208163	0.394095	0.0528207	0.957875	1
ENST00000261854|SPPL2A	69.7082	0.107381	0.265519	0.404419	0.685905	1
ENST00000261858|GLCE	17.0853	0.298841	0.512099	0.583562	0.559515	1
ENST00000261866|SPG11	62.5663	0.281717	0.24685	1.14125	0.253768	1
ENST00000261867|SLC30A4	2.37224	1.50372	1.3628	1.10341	0.269851	1
ENST00000261868|EIF3J	134.647	-0.469815	0.198877	-2.36234	0.01816	1
ENST00000261875|HACD3	330.582	-0.159338	0.137071	-1.16245	0.245053	1
ENST00000261879|APH1B	3.88435	0.203822	0.964054	0.211422	0.832558	1
ENST00000261880|AAGAB	87.7994	-0.0643625	0.21002	-0.306459	0.759255	1
ENST00000261881|TIPIN	122.089	0.268734	0.19515	1.37706	0.168494	1
ENST00000261884|TRIP4	27.4894	0.331041	0.355203	0.931977	0.351349	1
ENST00000261888|PARP16	10.9808	-0.131827	0.584857	-0.225401	0.821667	1
ENST00000261890|RAB11A	181.708	-0.0552898	0.172687	-0.320174	0.748837	1
ENST00000261892|SLC24A1	1.82648	1.82002	1.49241	1.21952	0.222647	1
ENST00000261893|LACTB	18.5987	0.328109	0.461498	0.710966	0.477106	1
ENST00000261900|CCNT1	113.537	0.0628912	0.213751	0.294227	0.768585	1
ENST00000261918|SEMA7A	3.56988	-1.13136	1.02881	-1.09968	0.271471	1
ENST00000261921|LOXL1	5.89589	0.988849	0.747044	1.32368	0.185609	1
ENST00000261937|FLT4	34.3047	0.0246162	0.360746	0.0682369	0.945597	1
ENST00000261942|FAF2	140.413	0.0161082	0.17145	0.0939527	0.925147	1
ENST00000261965|TUBGCP3	33.3028	0.00668756	0.311536	0.0214664	0.982874	1
ENST00000261973|RBM25	322.73	-0.275601	0.144999	-1.9007	0.0573408	1
ENST00000261978|LTBP2	4.57063	0.660899	0.838057	0.788609	0.43034	1
ENST00000262027|MARS	275.409	0.0861898	0.1731	0.49792	0.618541	1
ENST00000262030|ATP5B	1624.32	-0.00789704	0.102248	-0.077234	0.938437	1
ENST00000262031|RBMS2	17.2653	0.695697	0.458289	1.51803	0.129006	1
ENST00000262033|PTGES3	554.002	-0.253118	0.156095	-1.62157	0.104896	1
ENST00000262039|PIK3C3	35.7895	0.0980605	0.309211	0.317131	0.751144	1
ENST00000262043|PHF3	185.52	-0.217217	0.163717	-1.32678	0.184581	1
ENST00000262052|SLC11A2	31.9136	-0.0713668	0.345501	-0.20656	0.836353	1
ENST00000262053|ATF1	61.6332	-0.198247	0.252589	-0.784859	0.432536	1
ENST00000262055|LETMD1	24.7646	-0.326198	0.366469	-0.890112	0.373406	1
ENST00000262056|EIF4B	722.74	0.0344373	0.16301	0.211258	0.832686	1
ENST00000262061|COPZ1	172.261	-0.269639	0.17202	-1.56749	0.117001	1
ENST00000262065|MMD	2.4502	0.132388	1.20324	0.110026	0.912389	1
ENST00000262067|TSPAN13	19.632	-0.215431	0.432417	-0.498203	0.618341	1
ENST00000262093|FECH	43.421	0.337683	0.28803	1.17239	0.241042	1
ENST00000262096|ZDHHC2	6.04043	0.383198	0.766942	0.499645	0.617325	1
ENST00000262097|ASAH1	49.3249	0.210793	0.27668	0.761865	0.446141	1
ENST00000262120|TWSG1	28.0955	-0.135317	0.356749	-0.379306	0.704461	1
ENST00000262124|SEH1L	95.3443	0.356436	0.225413	1.58126	0.11382	1
ENST00000262126|ANKRD12	16.389	-0.271016	0.496834	-0.545486	0.585419	1
ENST00000262127|CEP76	22.4862	0.295116	0.393055	0.750827	0.452757	1
ENST00000262133|RBL2	41.3201	0.104864	0.296038	0.354226	0.72317	1
ENST00000262134|LPCAT2	28.4419	-0.186122	0.345538	-0.538644	0.590133	1
ENST00000262135|RPGRIP1L	23.6245	-0.0644308	0.470296	-0.137	0.89103	1
ENST00000262139|WIPI1	2.19247	-0.289017	1.27199	-0.227217	0.820255	1
ENST00000262144|WDR59	36.5826	0.0726109	0.302037	0.240404	0.810017	1
ENST00000262146|MTFR1	39.8186	-0.139441	0.301466	-0.462544	0.643691	1
ENST00000262158|SMAD7	3.53509	0.022371	0.965942	0.0231598	0.981523	1
ENST00000262160|SMAD2	55.4821	-0.213701	0.26418	-0.808922	0.41856	1
ENST00000262177|DNAJB6	194.447	0.0192132	0.166927	0.115099	0.908367	1
ENST00000262187|RHEB	111.489	-0.24425	0.189036	-1.29208	0.196329	1
ENST00000262188|SMARCD3	15.0809	-0.396669	0.478948	-0.828208	0.407553	1
ENST00000262189|KMT2C	143.201	-0.183741	0.169705	-1.08271	0.278938	1
ENST00000262193|PSMB1	653.903	-0.0790959	0.122879	-0.64369	0.519777	1
ENST00000262198|ADNP2	54.9711	0.0964777	0.264557	0.364677	0.715353	1
ENST00000262207|CRISPLD1	16.9482	-0.082708	0.424181	-0.194983	0.845407	1
ENST00000262209|TRPA1	1.28752	1.47311	1.69881	0.867142	0.385864	1
ENST00000262210|CSPP1	47.173	0.250398	0.282256	0.887131	0.375008	1
ENST00000262213|TRAM1	127.876	0.131178	0.190463	0.688734	0.490991	1
ENST00000262215|ARFGEF1	75.0884	-0.0466825	0.233287	-0.200107	0.841397	1
ENST00000262225|TMED2	125.141	0.163092	0.193521	0.842762	0.399362	1
ENST00000262233|EML1	18.1831	0.0044504	0.442407	0.0100595	0.991974	1
ENST00000262238|YY1	134.244	-0.209659	0.192408	-1.08966	0.275863	1
ENST00000262241|RCOR1	41.12	-0.228725	0.325474	-0.702744	0.482215	1
ENST00000262244|MOB3B	3.27554	0.841049	1.02285	0.822258	0.41093	1
ENST00000262259|ZNF175	6.08952	0.648272	0.743579	0.871827	0.383303	1
ENST00000262288|SCPEP1	57.4453	0.131817	0.256019	0.514872	0.606642	1
ENST00000262291|VMP1	85.1148	-0.0105245	0.22226	-0.0473524	0.962232	1
ENST00000262301|LMF1	10.5627	0.416123	0.569129	0.731159	0.464682	1
ENST00000262302|NUBP2	26.679	0.183705	0.398562	0.46092	0.644856	1
ENST00000262304|PKD1	48.3065	0.137426	0.275652	0.49855	0.618096	1
ENST00000262315|CHTF18	38.4732	-0.272727	0.30392	-0.897366	0.369524	1
ENST00000262316|RHBDF1	4.86329	-0.308391	0.812018	-0.379783	0.704106	1
ENST00000262319|TELO2	69.4396	0.0852825	0.2771	0.307768	0.758259	1
ENST00000262320|AXIN1	16.9763	-0.304841	0.500484	-0.609092	0.542464	1
ENST00000262348|WLS	223.441	0.226638	0.147589	1.5356	0.124637	1
ENST00000262352|SLC1A1	12.1501	0.476282	0.543639	0.876099	0.380976	1
ENST00000262367|CREBBP	194.163	0.0297046	0.161432	0.184007	0.854008	1
ENST00000262370|MGRN1	33.6998	0.00835533	0.331248	0.0252238	0.979876	1
ENST00000262374|ALG1	16.1554	-0.108238	0.52496	-0.206183	0.836648	1
ENST00000262376|UBN1	29.5483	0.0996982	0.349179	0.285522	0.775244	1
ENST00000262384|N4BP1	46.024	0.00683803	0.276717	0.0247112	0.980285	1
ENST00000262394|WSB1	44.9308	0.155521	0.278256	0.558915	0.57622	1
ENST00000262395|TRAF4	15.0253	0.535074	0.517088	1.03478	0.30077	1
ENST00000262406|RGS9	1.07525	1.50519	1.97231	0.763161	0.445367	1
ENST00000262407|ITGA2B	2.58718	-1.85466	1.27669	-1.4527	0.146306	1
ENST00000262415|DHX8	121.144	-0.0786981	0.184366	-0.426858	0.669483	1
ENST00000262426|FOXF1	17.749	0.173393	0.439088	0.394893	0.692922	1
ENST00000262428|COTL1	42.5469	-0.251045	0.331984	-0.756196	0.449531	1
ENST00000262430|MLYCD	5.48224	0.0587056	0.810298	0.0724494	0.942244	1
ENST00000262432|METTL2B	2.0505	-0.447604	1.21766	-0.367594	0.713176	1
ENST00000262435|SMURF2	19.1891	-0.0682612	0.466835	-0.146221	0.883747	1
ENST00000262455|ERP44	176.716	-0.0144115	0.18679	-0.0771534	0.938502	1
ENST00000262457|INVS	19.8368	-0.18766	0.421587	-0.445128	0.656227	1
ENST00000262460|GINS1	67.9507	-0.0926278	0.243862	-0.379837	0.704067	1
ENST00000262461|SLC12A2	131.706	0.166506	0.181134	0.919241	0.35797	1
ENST00000262483|PITPNM3	1.41372	-0.566108	1.54419	-0.366606	0.713913	1
ENST00000262493|GNAO1	10.4392	0.276874	0.541774	0.511052	0.609315	1
ENST00000262498|CFAP20	77.4381	-0.124253	0.250755	-0.495513	0.620238	1
ENST00000262506|CSNK2A2	71.856	0.0397829	0.227315	0.175012	0.86107	1
ENST00000262507|COQ9	29.7554	-0.259682	0.372211	-0.697674	0.485381	1
ENST00000262518|SRCAP	210.914	-0.0782493	0.161862	-0.483432	0.628789	1
ENST00000262519|SETD1A	57.8614	0.196033	0.247775	0.791175	0.428842	1
ENST00000262525|ZNF629	42.2594	-0.0721113	0.342174	-0.210745	0.833086	1
ENST00000262547|DZANK1	4.56905	-0.173241	0.862562	-0.200845	0.84082	1
ENST00000262554|SPTLC1	101.011	-0.164507	0.200268	-0.821433	0.4114	1
ENST00000262570|CHCHD3	62.1224	0.0866573	0.236855	0.365866	0.714465	1
ENST00000262577|ZC3H3	33.2871	-0.247234	0.336251	-0.735268	0.462176	1
ENST00000262584|RPL8	3179.14	-0.00560946	0.0953007	-0.0588606	0.953063	1
ENST00000262585|DENND3	5.59617	0.368268	0.765995	0.480771	0.630679	1
ENST00000262605|TTPAL	16.2185	-0.359299	0.489914	-0.733393	0.463319	1
ENST00000262613|SLC9A3R1	45.7778	-0.158518	0.316412	-0.500986	0.616381	1
ENST00000262633|RBM42	182.868	-0.278506	0.326712	-0.852449	0.393965	1
ENST00000262643|CCNE1	37.1433	-0.458643	0.325439	-1.4093	0.158745	1
ENST00000262644|IMPAD1	38.1708	0.124553	0.304628	0.408871	0.682634	1
ENST00000262646|RAB2A	73.5709	-0.222438	0.247807	-0.897626	0.369385	1
ENST00000262710|ACIN1	443.752	-0.0951233	0.141244	-0.67347	0.500648	1
ENST00000262713|AJUBA	8.4551	-0.0146932	0.702181	-0.0209251	0.983305	1
ENST00000262715|TEP1	14.5271	1.14848	0.507556	2.26277	0.02365	1
ENST00000262719|PHLPP1	27.0585	0.152818	0.348325	0.438723	0.660862	1
ENST00000262735|PPARA	1.50233	-0.877607	1.55377	-0.564825	0.572193	1
ENST00000262738|CELSR1	19.4884	0.404699	0.412952	0.980013	0.32708	1
ENST00000262752|RPS6KA6	4.51587	1.24412	0.868087	1.43317	0.151809	1
ENST00000262764|PGS1	16.0606	-0.169279	0.445741	-0.37977	0.704116	1
ENST00000262768|TIMP2	23.8637	0.0769193	0.407034	0.188975	0.850112	1
ENST00000262776|LGALS3BP	31.0316	0.150115	0.348232	0.431079	0.666411	1
ENST00000262803|UPF1	265.072	0.0269387	0.156086	0.172589	0.862975	1
ENST00000262809|ELL	18.2524	0.872352	0.422946	2.06256	0.0391546	1
ENST00000262811|MAST3	7.57395	-0.40485	0.663784	-0.609913	0.54192	1
ENST00000262812|COPE	196.468	-0.197314	0.1684	-1.1717	0.241317	1
ENST00000262815|MAU2	38.4789	0.477568	0.299602	1.59401	0.110935	1
ENST00000262843|MID2	40.6179	0.293585	0.306071	0.959203	0.337456	1
ENST00000262844|AMMECR1	29.9509	-0.0304761	0.344613	-0.0884359	0.92953	1
ENST00000262848|PRKX	6.32163	0.29836	0.764189	0.390427	0.696221	1
ENST00000262850|RRAGB	10.5422	-0.119954	0.573874	-0.209025	0.834429	1
ENST00000262854|HUWE1	829.974	0.246966	0.115591	2.13655	0.0326343	1
ENST00000262878|SAMHD1	117.788	0.0131879	0.203878	0.0646856	0.948424	1
ENST00000262879|RALGAPB	40.2027	0.233987	0.31139	0.751427	0.452396	1
ENST00000262887|XRCC1	84.9677	0.0162742	0.228292	0.0712866	0.94317	1
ENST00000262891|MARK4	9.73382	0.300263	0.599383	0.500954	0.616404	1
ENST00000262894|ZNF225	3.45198	-0.404108	1.04898	-0.38524	0.70006	1
ENST00000262903|HACE1	21.8291	0.183156	0.404372	0.45294	0.650592	1
ENST00000262919|ATRN	90.7361	0.0833187	0.209909	0.396927	0.691421	1
ENST00000262932|CNPY4	3.47945	0.842078	1.01743	0.827652	0.407867	1
ENST00000262942|ARPC1A	130.756	0.125697	0.190371	0.660271	0.50908	1
ENST00000262947|MYDGF	47.3251	-0.154528	0.298939	-0.516922	0.605211	1
ENST00000262948|MAP2K2	58.9557	-0.19128	0.266035	-0.719002	0.47214	1
ENST00000262953|TLE2	3.36375	1.5344	1.16481	1.31729	0.187741	1
ENST00000262960|DPP9	30.9929	0.307635	0.341062	0.901991	0.367062	1
ENST00000262962|CCDC94	31.4244	-0.0478341	0.365172	-0.130991	0.895783	1
ENST00000262965|TCF3	42.8099	-0.150826	0.335889	-0.449034	0.653407	1
ENST00000262966|MPND	6.49166	0.781703	0.759733	1.02892	0.303518	1
ENST00000262971|PIAS4	35.6736	-0.0797342	0.31146	-0.256001	0.79795	1
ENST00000262982|CSE1L	1168.64	0.0766632	0.116197	0.659768	0.509402	1
ENST00000262990|ZNF330	101.882	-0.340129	0.211403	-1.60891	0.107635	1
ENST00000262995|GAB1	21.3214	-0.552722	0.410362	-1.34691	0.178008	1
ENST00000263025|MAPK3	62.3981	0.0369202	0.254647	0.144986	0.884722	1
ENST00000263026|EEF2K	32.9724	0.358342	0.337414	1.06202	0.288224	1
ENST00000263035|DHTKD1	63.0508	0.374006	0.252587	1.48071	0.138685	1
ENST00000263038|PHYH	31.2163	-0.0998731	0.339131	-0.294497	0.768378	1
ENST00000263063|MTPAP	47.1192	0.361076	0.282643	1.2775	0.201425	1
ENST00000263073|SMG6	43.2071	0.0277105	0.271934	0.101901	0.918835	1
ENST00000263083|DPH1	64.3036	-0.0516663	0.252192	-0.204869	0.837674	1
ENST00000263087|ITGAE	5.39687	-0.600032	0.778768	-0.770489	0.44101	1
ENST00000263088|PLD2	18.2502	0.105064	0.426879	0.246121	0.805589	1
ENST00000263092|METTL16	33.9234	-0.44208	0.332917	-1.3279	0.184212	1
ENST00000263094|ABCA7	13.7982	0.06306	0.473525	0.133172	0.894058	1
ENST00000263095|ZNF264	8.79318	-0.202831	0.635331	-0.319252	0.749535	1
ENST00000263097|CNN2	75.5831	-0.101223	0.225888	-0.448111	0.654073	1
ENST00000263100|A1BG	2.20954	-0.0320246	1.22441	-0.0261552	0.979134	1
ENST00000263102|CCDC6	75.8819	-0.163418	0.221043	-0.739304	0.459722	1
ENST00000263116|RAB36	5.36116	-0.0454639	0.781577	-0.0581695	0.953614	1
ENST00000263119|CABIN1	74.9555	0.602951	0.231917	2.59986	0.00932631	1
ENST00000263121|SMARCB1	285.188	-0.0950167	0.145287	-0.653994	0.513115	1
ENST00000263125|PRKCQ	9.54213	0.155629	0.677691	0.229646	0.818367	1
ENST00000263168|CAPZA1	262.487	-0.136289	0.145034	-0.9397	0.347371	1
ENST00000263181|KIF18A	33.0452	0.579346	0.3246	1.7848	0.0742933	1
ENST00000263196|DGCR2	33.1805	-0.257038	0.357022	-0.719949	0.471557	1
ENST00000263202|UFD1L	139.584	-0.0270007	0.178358	-0.151384	0.879672	1
ENST00000263207|ARVCF	5.81285	-0.0331906	0.750462	-0.0442269	0.964724	1
ENST00000263208|HIRA	34.4307	-0.202062	0.314376	-0.642739	0.520393	1
ENST00000263212|PPM1F	36.3665	0.185544	0.313516	0.591817	0.553973	1
ENST00000263228|UBE2R2	61.5512	-0.0619275	0.244566	-0.253213	0.800103	1
ENST00000263233|SYP	13.5396	-0.127372	0.489046	-0.260449	0.794517	1
ENST00000263238|ACTR3	282.415	0.252327	0.160216	1.57491	0.115277	1
ENST00000263239|DDX18	256.995	-0.225316	0.15068	-1.49534	0.134827	1
ENST00000263245|ARFGAP3	71.9824	-0.200566	0.232732	-0.86179	0.388803	1
ENST00000263246|PACSIN2	29.8207	-0.135386	0.340752	-0.397316	0.691134	1
ENST00000263253|EP300	252.407	-0.0903711	0.137976	-0.654975	0.512484	1
ENST00000263256|DESI1	46.0097	0.046144	0.277234	0.166445	0.867807	1
ENST00000263257|NOVA2	3.29515	0.910841	1.01088	0.901034	0.36757	1
ENST00000263265|PLEKHA4	1.06439	0.46242	1.8389	0.251465	0.801455	1
ENST00000263269|GRIN2D	2.5875	1.00235	1.16846	0.857839	0.390981	1
ENST00000263270|AP2S1	156.418	-0.411913	0.190941	-2.15728	0.0309838	1
ENST00000263274|LIG1	119.909	0.00735703	0.198947	0.0369798	0.970501	1
ENST00000263275|OPA3	9.85346	-0.161674	0.609394	-0.265302	0.790777	1
ENST00000263277|EHD2	2.52249	1.70697	1.2755	1.33828	0.180804	1
ENST00000263278|HSD17B14	3.82609	0.686135	1.05759	0.648773	0.516485	1
ENST00000263280|STRN4	45.0562	0.0597227	0.297023	0.201071	0.840643	1
ENST00000263331|POLR1B	96.3837	0.346588	0.218312	1.58758	0.112381	1
ENST00000263346|TCF25	77.7072	-0.109419	0.225877	-0.484419	0.628089	1
ENST00000263354|NAPA	79.7129	0.166186	0.218867	0.759301	0.447673	1
ENST00000263360|EED	61.783	-0.148791	0.265747	-0.559898	0.575549	1
ENST00000263368|BLVRB	52.795	0.090137	0.269105	0.334951	0.737662	1
ENST00000263370|ITPKC	5.49842	-1.00309	0.812384	-1.23475	0.216924	1
ENST00000263377|BRD4	218.512	0.0387993	0.15616	0.248459	0.803779	1
ENST00000263379|IL27RA	4.85955	0.227731	0.823351	0.276591	0.782094	1
ENST00000263381|WIZ	38.6387	-0.03849	0.327799	-0.11742	0.906527	1
ENST00000263382|ASF1B	55.8655	-0.194511	0.249825	-0.778588	0.436222	1
ENST00000263383|ILVBL	33.5427	0.0763686	0.318649	0.239664	0.810591	1
ENST00000263384|FAM32A	12.3545	0.935952	0.550437	1.70038	0.0890594	1
ENST00000263388|NOTCH3	50.9833	0.326311	0.285799	1.14175	0.253559	1
ENST00000263390|MED26	17.2738	0.0856068	0.453118	0.188928	0.850149	1
ENST00000263401|COMMD9	48.7274	0.0759743	0.297171	0.255659	0.798214	1
ENST00000263409|LIFR	32.2759	-0.379922	0.328168	-1.15771	0.246984	1
ENST00000263433|PPP1R12C	17.8093	0.165214	0.439137	0.376225	0.70675	1
ENST00000263461|WDR11	67.7176	0.316161	0.235456	1.34276	0.179349	1
ENST00000263468|CEP126	2.2287	0.775255	1.21504	0.638051	0.523441	1
ENST00000263512|SLC10A3	7.70712	1.11667	0.698648	1.59834	0.109968	1
ENST00000263556|P4HA1	50.8147	0.124095	0.258698	0.479691	0.631447	1
ENST00000263563|PALD1	16.8497	0.378912	0.455672	0.831545	0.405666	1
ENST00000263574|APLP2	369.37	0.192659	0.13252	1.45381	0.145999	1
ENST00000263577|CDON	32.5784	-0.477093	0.319518	-1.49317	0.135393	1
ENST00000263578|FOXRED1	30.1472	0.361664	0.333832	1.08337	0.278643	1
ENST00000263579|DCPS	50.2105	0.423641	0.267629	1.58294	0.113434	1
ENST00000263593|SIAE	32.4809	-0.308658	0.324765	-0.950405	0.341907	1
ENST00000263620|ARID3A	19.7124	0.225955	0.444312	0.508551	0.611067	1
ENST00000263630|CCDC88A	62.9665	-0.0232324	0.257857	-0.0900983	0.928209	1
ENST00000263635|TANC1	50.6619	0.276803	0.261483	1.05859	0.289788	1
ENST00000263645|CD81	227.847	0.0219718	0.189575	0.1159	0.907732	1
ENST00000263650|OSBPL5	7.95577	0.465706	0.651639	0.714668	0.474814	1
ENST00000263655|CNRIP1	3.32798	-0.91305	0.986754	-0.925307	0.354806	1
ENST00000263657|PNO1	73.8418	-0.147391	0.231703	-0.636122	0.524697	1
ENST00000263663|TAF1B	38.3435	-0.272609	0.293987	-0.927284	0.353779	1
ENST00000263666|PDZRN3	7.8001	0.999538	0.663633	1.50616	0.132026	1
ENST00000263672|SPCS2	242.753	-0.0471688	0.173567	-0.27176	0.785806	1
ENST00000263674|ARHGEF17	7.08632	0.328926	0.734192	0.448011	0.654145	1
ENST00000263681|POLD3	59.9625	0.315465	0.248838	1.26775	0.204887	1
ENST00000263688|SUCO	46.4366	0.101619	0.33054	0.307432	0.758514	1
ENST00000263694|SNRNP40	188.757	0.0655124	0.161314	0.406117	0.684657	1
ENST00000263697|DNAJC8	303.149	-0.0143052	0.13556	-0.105527	0.915958	1
ENST00000263702|MECR	34.5892	0.12583	0.358528	0.350963	0.725616	1
ENST00000263707|TFCP2L1	2.49033	-1.30724	1.13615	-1.15058	0.249903	1
ENST00000263708|PTPN4	5.7672	-1.4224	0.804744	-1.76751	0.0771422	1
ENST00000263713|EPB41L5	37.0259	-0.0192344	0.303725	-0.0633283	0.949505	1
ENST00000263726|LHX4	4.13492	-0.576209	0.891027	-0.64668	0.517839	1
ENST00000263733|FAM20B	12.856	0.0619876	0.500686	0.123805	0.901469	1
ENST00000263734|EPAS1	27.4774	0.227523	0.350264	0.649576	0.515966	1
ENST00000263735|EPCAM	4.13931	-0.708701	0.903092	-0.784749	0.432601	1
ENST00000263736|SRBD1	52.4401	-0.223739	0.273479	-0.818122	0.413288	1
ENST00000263741|SDF4	35.3662	0.134499	0.317913	0.423068	0.672246	1
ENST00000263754|KAT2B	16.1098	-0.103556	0.459867	-0.225186	0.821835	1
ENST00000263773|FNBP4	101.783	0.155236	0.21393	0.725643	0.468058	1
ENST00000263774|NDUFS3	108.483	0.131959	0.19942	0.661714	0.508155	1
ENST00000263776|ACCS	5.05409	-0.0264156	0.816667	-0.0323456	0.974196	1
ENST00000263780|CHMP2B	86.1475	0.0120222	0.215994	0.05566	0.955613	1
ENST00000263791|EIF2AK4	34.7621	-0.0411	0.332028	-0.123785	0.901486	1
ENST00000263795|WDR76	66.326	-0.130495	0.245187	-0.532227	0.594569	1
ENST00000263798|TYRO3	13.4491	0.284437	0.530959	0.535705	0.592162	1
ENST00000263800|LTK	3.78659	0.786444	0.971069	0.809874	0.418012	1
ENST00000263801|TP53BP1	231.65	-0.174264	0.155779	-1.11866	0.263283	1
ENST00000263805|ZNF106	92.782	-0.0986949	0.203768	-0.48435	0.628137	1
ENST00000263816|LRP2	67.2384	-0.0249	0.234841	-0.106029	0.915559	1
ENST00000263846|SYT7	1.01211	0.625714	1.72094	0.363589	0.716165	1
ENST00000263847|OSBP	107.873	-0.256137	0.187337	-1.36726	0.171545	1
ENST00000263849|ZC2HC1A	20.5834	-0.597003	0.415306	-1.4375	0.150576	1
ENST00000263857|POLR1A	119.121	0.209896	0.190268	1.10316	0.269957	1
ENST00000263864|VAMP8	2.05849	0.892101	1.39287	0.640477	0.521863	1
ENST00000263881|MAP4K3	26.348	-0.0890271	0.389854	-0.22836	0.819366	1
ENST00000263895|RND3	46.5307	-0.174596	0.279037	-0.625707	0.531507	1
ENST00000263897|USE1	12.435	0.072773	0.509919	0.142715	0.886515	1
ENST00000263904|STAM2	39.3546	0.0388496	0.31759	0.122326	0.902641	1
ENST00000263915|GRB14	8.60596	0.0643849	0.678029	0.0949589	0.924348	1
ENST00000263918|STRN	40.3282	0.462603	0.339667	1.36193	0.173219	1
ENST00000263921|CHIC2	12.7861	0.258696	0.501142	0.516212	0.605706	1
ENST00000263934|KIF1B	85.2588	0.109805	0.219597	0.500031	0.617053	1
ENST00000263956|GTF3C3	177.207	0.113662	0.185985	0.611136	0.541109	1
ENST00000263960|COQ10B	28.7416	-0.375657	0.362497	-1.0363	0.30006	1
ENST00000263966|USP13	35.1276	-0.182047	0.319986	-0.568921	0.56941	1
ENST00000263967|PIK3CA	12.2729	-0.027234	0.529474	-0.051436	0.958978	1
ENST00000263980|SLC9A1	18.4918	-0.0988618	0.436274	-0.226605	0.820731	1
ENST00000263985|GATB	32.1843	0.266979	0.338978	0.787601	0.43093	1
ENST00000263991|EHBP1	50.1099	0.117285	0.272997	0.429619	0.667473	1
ENST00000263997|SLC7A6OS	11.3102	-0.315223	0.5622	-0.560695	0.575005	1
ENST00000264001|CKLF	26.1457	0.078439	0.412393	0.190205	0.849149	1
ENST00000264010|CTCF	193.277	-0.365501	0.165509	-2.20835	0.02722	1
ENST00000264012|CDH3	2.82343	-0.887453	1.15105	-0.770992	0.440711	1
ENST00000264021|IFT46	20.0504	0.114264	0.446244	0.256058	0.797906	1
ENST00000264025|PVRL1	16.6538	-0.252019	0.436174	-0.577794	0.563403	1
ENST00000264027|SC5D	123.055	0.102736	0.189189	0.543033	0.587107	1
ENST00000264028|ARCN1	296.567	0.017848	0.151885	0.11751	0.906456	1
ENST00000264033|CBL	79.9683	-0.0418823	0.224909	-0.186219	0.852273	1
ENST00000264036|MCAM	17.0825	0.161178	0.467911	0.344462	0.730499	1
ENST00000264039|GPC1	16.6743	0.294803	0.475732	0.619684	0.535466	1
ENST00000264042|FARP2	37.9669	0.275001	0.315102	0.872736	0.382807	1
ENST00000264051|NGEF	6.69832	2.1588	0.796738	2.70955	0.00673751	1
ENST00000264057|DGKD	18.0658	-0.339163	0.425509	-0.797075	0.425408	1
ENST00000264059|EFHD1	20.0057	0.313098	0.453575	0.69029	0.490012	1
ENST00000264065|DNAJC10	82.5293	0.203916	0.225623	0.903791	0.366106	1
ENST00000264071|TUBB4A	19.4654	-0.0558091	0.463978	-0.120284	0.904258	1
ENST00000264079|MCOLN1	14.2596	-0.0212888	0.486616	-0.0437487	0.965105	1
ENST00000264080|GPR108	12.1721	-0.348449	0.544003	-0.640527	0.52183	1
ENST00000264093|DGUOK	49.8592	-0.43434	0.277859	-1.56317	0.118013	1
ENST00000264094|LOXL3	4.36868	0.527339	0.845913	0.623396	0.533024	1
ENST00000264107|ITGA6	17.9716	0.0379637	0.458397	0.0828183	0.933996	1
ENST00000264108|HAT1	257.685	0.125893	0.145513	0.865172	0.386944	1
ENST00000264122|CBLB	19.754	-0.294632	0.401252	-0.734281	0.462778	1
ENST00000264144|LAMC2	1.15371	1.28201	1.77602	0.721843	0.470391	1
ENST00000264151|OSGEPL1	18.5086	0.0624988	0.445987	0.140136	0.888552	1
ENST00000264156|MCM6	500.317	-0.0320831	0.128173	-0.250311	0.802347	1
ENST00000264157|CCNT2	35.743	0.42522	0.332281	1.2797	0.200651	1
ENST00000264158|RAB3GAP1	105.878	0.137103	0.216764	0.632502	0.527059	1
ENST00000264159|ZRANB3	26.978	0.192316	0.367231	0.523692	0.600493	1
ENST00000264160|R3HDM1	60.6789	-0.159961	0.255639	-0.625728	0.531494	1
ENST00000264161|DARS	296.761	-0.0942614	0.138071	-0.682701	0.494796	1
ENST00000264167|AGPS	133.955	-0.105406	0.192192	-0.548441	0.583389	1
ENST00000264169|ORC4	87.0677	0.29616	0.209083	1.41647	0.156637	1
ENST00000264183|ARID4B	187.344	-0.134239	0.190858	-0.703344	0.481842	1
ENST00000264187|NID1	368.192	0.325929	0.129541	2.51602	0.0118687	1
ENST00000264193|CPOX	52.2135	0.00904594	0.268274	0.033719	0.973101	1
ENST00000264198|MUL1	20.0887	-0.0367262	0.419745	-0.0874965	0.930277	1
ENST00000264202|CAPZB	171.223	-0.0601401	0.162758	-0.369506	0.71175	1
ENST00000264211|EIF4G3	239.437	-0.0568278	0.14696	-0.38669	0.698986	1
ENST00000264218|NMU	24.851	-0.0174123	0.376928	-0.0461952	0.963155	1
ENST00000264220|PPAT	152.362	-0.088592	0.178908	-0.495182	0.620472	1
ENST00000264228|SRD5A3	33.2499	-0.00162521	0.321594	-0.00505362	0.995968	1
ENST00000264229|KIAA1211	9.93303	-0.463927	0.601436	-0.771366	0.44049	1
ENST00000264230|NOA1	37.7982	0.450993	0.313805	1.43717	0.150668	1
ENST00000264233|POLQ	26.6648	-0.0531719	0.362468	-0.146694	0.883374	1
ENST00000264245|ARHGAP31	5.43188	0.237875	0.855221	0.278145	0.780901	1
ENST00000264249|CHST10	14.8595	-0.569639	0.479578	-1.18779	0.234915	1
ENST00000264254|PDCL3	62.3896	0.10969	0.270201	0.405958	0.684774	1
ENST00000264255|TXNDC9	67.219	0.063224	0.248472	0.254451	0.799147	1
ENST00000264265|LXN	4.73033	0.0184032	0.843611	0.0218148	0.982596	1
ENST00000264276|ALS2	21.0524	0.532535	0.424359	1.25492	0.20951	1
ENST00000264279|NOP58	218.33	0.0470722	0.177805	0.26474	0.791209	1
ENST00000264312|OCIAD1	176.256	0.131013	0.176734	0.7413	0.458512	1
ENST00000264313|SLAIN2	24.6106	0.0906093	0.36279	0.249757	0.802775	1
ENST00000264344|FAM13A	22.4795	-0.358451	0.38498	-0.931089	0.351807	1
ENST00000264346|HERC6	8.36897	-0.627143	0.601635	-1.0424	0.297227	1
ENST00000264350|HERC5	26.0524	0.213054	0.36127	0.589736	0.555368	1
ENST00000264360|PCDH10	36.1752	-0.0232971	0.312675	-0.0745091	0.940605	1
ENST00000264376|CRYGD	9.4327	-0.240123	0.620939	-0.38671	0.698971	1
ENST00000264377|ADAM23	11.5444	-0.288596	0.578825	-0.498589	0.618069	1
ENST00000264380|PIKFYVE	32.1869	0.0765258	0.325202	0.235318	0.813962	1
ENST00000264381|BCHE	22.1492	-0.839214	0.401897	-2.08813	0.0367861	1
ENST00000264389|COPS4	196.015	-0.353691	0.15556	-2.27367	0.0229859	1
ENST00000264399|PRKG2	2.14164	-0.385268	1.187	-0.324572	0.745505	1
ENST00000264400|RASGEF1B	9.32446	0.106753	0.61112	0.174684	0.861328	1
ENST00000264414|CUL3	165.639	-0.0494452	0.181993	-0.271688	0.785862	1
ENST00000264424|GUCY1B3	32.1876	-0.058769	0.349888	-0.167965	0.866611	1
ENST00000264428|GLRB	7.27904	-0.288472	0.671666	-0.429487	0.667569	1
ENST00000264431|RAPGEF2	18.0048	-0.0542303	0.460161	-0.117851	0.906186	1
ENST00000264433|FNIP2	9.14158	0.147597	0.624292	0.236422	0.813105	1
ENST00000264434|C2orf42	4.60835	0.392742	0.828312	0.474147	0.635395	1
ENST00000264451|SLC30A9	63.7429	0.213344	0.255146	0.836161	0.403064	1
ENST00000264454|SEC22C	19.2544	-0.33773	0.41485	-0.814102	0.415587	1
ENST00000264485|SLC4A4	9.28822	0.411443	0.61088	0.673526	0.500613	1
ENST00000264499|BBS7	59.907	0.115868	0.25228	0.459284	0.646031	1
ENST00000264515|RBBP5	52.1642	0.518662	0.278054	1.86533	0.0621353	1
ENST00000264538|IFT57	27.7793	-0.0702716	0.365309	-0.192362	0.847459	1
ENST00000264552|UBE2S	253.36	-0.135815	0.151801	-0.894692	0.370952	1
ENST00000264554|SHC2	4.09208	1.38741	1.01638	1.36504	0.172239	1
ENST00000264595|AGA	25.3207	0.542803	0.439763	1.23431	0.217088	1
ENST00000264596|NEIL3	56.1437	0.189428	0.260344	0.727608	0.466854	1
ENST00000264607|ASB1	8.1614	-0.561991	0.636265	-0.883266	0.377093	1
ENST00000264638|CNTNAP1	6.64044	0.185342	0.690455	0.268434	0.788365	1
ENST00000264639|PSMD3	162.999	-0.0546276	0.182675	-0.299043	0.764907	1
ENST00000264645|CASC3	127.215	-0.112012	0.17655	-0.634451	0.525787	1
ENST00000264649|ATP6V0A1	106.094	0.0919205	0.190412	0.482746	0.629276	1
ENST00000264657|STAT3	67.2381	-0.145636	0.239347	-0.608473	0.542874	1
ENST00000264658|FBXL20	7.5632	-0.393903	0.662402	-0.594659	0.552072	1
ENST00000264663|NNT	128.321	0.185972	0.193136	0.96291	0.335593	1
ENST00000264669|FASTKD3	22.7146	0.692345	0.438469	1.579	0.114335	1
ENST00000264670|NSUN2	116.295	0.343885	0.213829	1.60822	0.107787	1
ENST00000264689|UFSP2	17.1617	0.28181	0.44012	0.640301	0.521977	1
ENST00000264705|CAD	318.186	0.329532	0.151075	2.18124	0.0291655	1
ENST00000264709|DNMT3A	29.6385	0.220007	0.337822	0.651252	0.514884	1
ENST00000264710|RAB10	86.1621	0.224684	0.228559	0.983049	0.325584	1
ENST00000264711|DNAJC27	1.25712	-0.636539	1.84602	-0.344817	0.730232	1
ENST00000264712|KIF3C	4.46397	-0.21689	0.851222	-0.254798	0.798879	1
ENST00000264716|FOSL2	4.03282	-1.4789	0.91337	-1.61917	0.105412	1
ENST00000264720|GTF3C2	111.292	-0.0240297	0.21599	-0.111254	0.911415	1
ENST00000264735|HRASLS	2.17603	1.03709	1.35468	0.765561	0.443938	1
ENST00000264741|ITGA9	3.7137	-0.119399	0.932495	-0.128042	0.898115	1
ENST00000264758|ADD1	164.937	0.0359766	0.168482	0.213534	0.83091	1
ENST00000264771|TMEM175	19.4472	0.623863	0.419146	1.48842	0.136641	1
ENST00000264808|PRDM5	4.37865	0.588559	0.919001	0.640434	0.521891	1
ENST00000264819|MIER2	17.1323	0.404071	0.430456	0.938704	0.347883	1
ENST00000264827|HOOK2	14.789	-0.443636	0.45336	-0.978552	0.327801	1
ENST00000264833|OLFM2	3.33104	0.00651512	0.990468	0.00657782	0.994752	1
ENST00000264848|C3orf52	7.8542	0.0591821	0.722049	0.0819642	0.934675	1
ENST00000264864|PI4K2B	33.2032	0.0332266	0.315863	0.105193	0.916223	1
ENST00000264866|TBC1D19	8.25972	-0.17553	0.646261	-0.271609	0.785923	1
ENST00000264867|PPARGC1A	2.01971	-1.15599	1.43162	-0.807465	0.419399	1
ENST00000264883|NUP54	137.356	0.0209438	0.187649	0.111612	0.911131	1
ENST00000264893|SEPT11	122.154	0.00802201	0.204618	0.0392048	0.968727	1
ENST00000264896|SCARB2	86.1575	0.3387	0.214489	1.5791	0.114313	1
ENST00000264908|ANXA3	4.43916	0.0137196	0.825377	0.0166223	0.986738	1
ENST00000264914|ARSB	8.59362	0.394622	0.65996	0.597948	0.549875	1
[truncated: 8,745 more rows]

## Sheet: res + + vs - - long
GeneID	baseMean	log2FoldChange	lfcSE	stat	pvalue	padj
ENST00000000233|ARF5	1367.76	0.228785	0.0937197	2.44116	0.0146401	0.639226
ENST00000000412|M6PR	804.839	0.283368	0.134806	2.10204	0.0355493	0.831985
ENST00000000442|ESRRA	227.511	0.229438	0.2318	0.989814	0.322265	0.999632
ENST00000001008|FKBP4	10721.1	0.228764	0.165094	1.38566	0.165851	0.999632
ENST00000001146|CYP26B1	34.7372	-0.411122	0.318588	-1.29045	0.196894	0.999632
ENST00000002125|NDUFAF7	263.508	-0.0184144	0.160287	-0.114884	0.908537	0.999632
ENST00000002165|FUCA2	738.354	-0.0577715	0.104302	-0.553889	0.579655	0.999632
ENST00000002501|DBNDD1	58.1101	0.329256	0.331772	0.992416	0.320995	0.999632
ENST00000002829|SEMA3F	52.7141	0.0372304	0.291123	0.127885	0.89824	0.999632
ENST00000003100|CYP51A1	3097.93	-0.168735	0.0887393	-1.90147	0.05724	0.947142
ENST00000003302|USP28	759.738	-0.106831	0.160073	-0.667387	0.504525	0.999632
ENST00000003583|STPG1	159.753	0.0522888	0.175141	0.298553	0.765281	0.999632
ENST00000005178|PDK4	16.0511	-0.0789264	0.49773	-0.158573	0.874006	0.999632
ENST00000005226|USH1C	91.7015	-0.0924244	0.217271	-0.425387	0.670554	0.999632
ENST00000005257|RALA	718.862	-0.162188	0.127965	-1.26744	0.204996	0.999632
ENST00000005259|BCAP29	560.321	-0.208553	0.210913	-0.988813	0.322755	0.999632
ENST00000005260|BAIAP2L1	798.182	-0.160717	0.172719	-0.93051	0.352107	0.999632
ENST00000005286|TMEM132A	387.18	0.128131	0.187411	0.683692	0.49417	0.999632
ENST00000005340|DVL2	1079.91	0.347676	0.149006	2.33331	0.0196321	0.72421
ENST00000005386|RPAP3	2721.85	0.00362727	0.195917	0.0185143	0.985229	0.999632
ENST00000005558|IFRD1	503.733	-0.226214	0.276247	-0.818881	0.412854	0.999632
ENST00000006015|HOXA11	337.027	-0.0944302	0.201911	-0.467683	0.640011	0.999632
ENST00000006053|CX3CL1	1.2616	1.38771	1.73995	0.797559	0.425127	NA
ENST00000006658|SPATA20	69.5434	-0.175943	0.206145	-0.853489	0.393388	0.999632
ENST00000007264|RPUSD1	260.618	0.270359	0.36222	0.746395	0.455429	0.999632
ENST00000007390|TSR3	372.386	-0.279533	0.228811	-1.22168	0.22183	0.999632
ENST00000007516|NDUFAB1	3190.87	0.117836	0.118448	0.994832	0.319818	0.999632
ENST00000007699|YBX2	9.15358	-0.467704	0.584114	-0.800707	0.423301	0.999632
ENST00000007969|LRRC23	6.85089	0.211972	0.57804	0.366708	0.713837	NA
ENST00000008527|CRY1	457.028	0.0602817	0.171486	0.351526	0.725194	0.999632
ENST00000009041|STARD3NL	316.986	-0.0180414	0.168824	-0.106866	0.914896	0.999632
ENST00000009589|RPS20	11700.7	0.0834163	0.138809	0.600944	0.547878	0.999632
ENST00000010404|MGST1	928.004	-0.0134869	0.110818	-0.121703	0.903134	0.999632
ENST00000011473|SYPL1	1544.57	0.0533565	0.0890954	0.598869	0.54926	0.999632
ENST00000011619|RANBP9	1169.68	-0.0251512	0.102895	-0.244437	0.806893	0.999632
ENST00000012049|QPCTL	218.163	-0.0961358	0.247694	-0.388123	0.697925	0.999632
ENST00000012443|PPP5C	2731.88	0.166113	0.14325	1.15961	0.246209	0.999632
ENST00000013125|MAP4K5	903.829	-0.0422029	0.194129	-0.217396	0.827899	0.999632
ENST00000014914|GPRC5A	28.8705	-0.131741	0.303355	-0.434278	0.664086	0.999632
ENST00000014930|HEBP1	558.681	-0.0519598	0.116989	-0.444141	0.65694	0.999632
ENST00000016171|COX15	1104.72	-0.0221461	0.0911542	-0.242952	0.808043	0.999632
ENST00000017003|XYLT2	95.8748	0.0802735	0.391503	0.205039	0.837541	0.999632
ENST00000022615|VDAC3	4115.76	0.0661452	0.116061	0.569917	0.568734	0.999632
ENST00000024061|SLC45A4	48.2437	-0.591766	0.397479	-1.4888	0.13654	0.999632
ENST00000025008|RB1CC1	841.384	-0.215673	0.252098	-0.855511	0.392268	0.999632
ENST00000025301|AKAP11	2125.28	-0.160618	0.197319	-0.814002	0.415644	0.999632
ENST00000026218|PIGQ	233.037	-0.103223	0.203002	-0.508481	0.611116	0.999632
ENST00000029410|B4GALT7	114.789	-0.183251	0.311135	-0.588975	0.555878	0.999632
ENST00000033079|FAM13B	205.768	-0.103462	0.21507	-0.481064	0.630471	0.999632
ENST00000035307|CHPF2	191.493	-0.213143	0.266924	-0.798516	0.424571	0.999632
ENST00000035383|LRRC7	3.55753	-1.00113	1.06959	-0.935992	0.349277	NA
ENST00000037243|GABARAPL2	2271.19	0.0270034	0.100382	0.269006	0.787925	0.999632
ENST00000037869|FAM136A	1250.9	0.142716	0.14544	0.981273	0.326458	0.999632
ENST00000038176|NSMAF	272.206	-0.0952258	0.138372	-0.688188	0.491335	0.999632
ENST00000039989|TTC17	611.514	-0.0197959	0.210328	-0.0941194	0.925014	0.999632
ENST00000040584|HOXC8	142.743	-0.369823	0.181003	-2.04319	0.0410338	0.863335
ENST00000040663|MRI1	816.648	-0.0429991	0.317763	-0.135318	0.89236	0.999632
ENST00000040738|BOD1L1	2178.79	0.0641347	0.19193	0.334156	0.738262	0.999632
ENST00000040877|TARBP1	806.827	-0.378297	0.135598	-2.78985	0.00527322	0.4623
ENST00000042381|FAM65A	345.143	0.240551	0.185978	1.29344	0.19586	0.999632
ENST00000043402|RTN4R	33.7987	0.0702246	0.323781	0.216889	0.828295	0.999632
ENST00000046640|CTNS	278.056	0.0146967	0.214889	0.0683923	0.945473	0.999632
ENST00000052569|GOPC	869.565	-0.0442463	0.10481	-0.422155	0.672912	0.999632
ENST00000053468|MRPS10	1066.6	-0.086447	0.104823	-0.824698	0.409543	0.999632
ENST00000053867|GRN	3331.44	0.0474011	0.125149	0.378757	0.704868	0.999632
ENST00000054666|VAMP3	573.924	-0.0300571	0.150349	-0.199915	0.841547	0.999632
ENST00000054950|RCN1	2550.26	0.190357	0.168495	1.12975	0.258582	0.999632
ENST00000055077|RFC2	2176.77	0.207673	0.11763	1.76548	0.0774826	0.973839
ENST00000055335|PPP1R3F	45.2181	-0.242544	0.320907	-0.755807	0.449765	0.999632
ENST00000055682|KIAA2022	35.2262	-0.131295	0.33601	-0.390748	0.695984	0.999632
ENST00000056233|NFE2L3	277.401	-0.159286	0.154372	-1.03183	0.302152	0.999632
ENST00000060969|SIKE1	763.97	-0.0622357	0.0945207	-0.658435	0.510259	0.999632
ENST00000061240|TLL1	42.6385	-0.0821172	0.314	-0.261519	0.793692	0.999632
ENST00000064780|RELT	94.9842	0.019051	0.245126	0.0777192	0.938051	0.999632
ENST00000066544|CDC27	3192.36	0.0120086	0.169479	0.0708561	0.943512	0.999632
ENST00000072516|IL1RAP	110.348	0.104094	0.176257	0.590584	0.554799	0.999632
ENST00000072644|YIPF1	305.802	-0.0653055	0.167076	-0.390873	0.695891	0.999632
ENST00000072869|ADCK2	229.741	-0.103701	0.193934	-0.534725	0.59284	0.999632
ENST00000075120|SLC2A3	29.9554	-0.327508	0.30843	-1.06185	0.288302	0.999632
ENST00000075503|STYK1	4.24685	0.1199	0.832056	0.144101	0.885421	NA
ENST00000078429|GNA11	555.281	0.00107423	0.185994	0.00577559	0.995392	0.999632
ENST00000078527|PIGV	53.4653	0.122324	0.244345	0.50062	0.616639	0.999632
ENST00000080059|HDAC7	153.996	0.0348713	0.303883	0.114752	0.908641	0.999632
ENST00000081029|MRPS35	1803.32	-0.0263442	0.0858955	-0.3067	0.759072	0.999632
ENST00000083182|APPBP2	948.257	-0.218981	0.1213	-1.80529	0.0710297	0.970521
ENST00000084798|CA11	59.2631	0.0928395	0.251521	0.369113	0.712044	0.999632
ENST00000085068|ISOC2	445.171	-0.0364406	0.313095	-0.116388	0.907345	0.999632
ENST00000155674|CECR5	878.942	0.0652056	0.204403	0.319005	0.749723	0.999632
ENST00000155840|KCNQ1	6.80925	-0.308673	0.621467	-0.496684	0.619412	NA
ENST00000155926|TRIB2	33.256	0.212974	0.306763	0.694263	0.487518	0.999632
ENST00000156084|OTUD5	1376.69	0.190094	0.115108	1.65145	0.0986473	0.999632
ENST00000156109|GPKOW	939.905	0.256508	0.127749	2.00792	0.0446523	0.878371
ENST00000156471|AQR	1339.66	-0.226453	0.172315	-1.31418	0.188785	0.999632
ENST00000157600|LMCD1	42.397	-0.244021	0.282888	-0.862608	0.388353	0.999632
ENST00000157812|PSMC4	2454.25	0.061269	0.148772	0.411831	0.680463	0.999632
ENST00000158762|ACAP1	2.59983	-0.998562	1.18134	-0.845277	0.397956	NA
ENST00000158771|DERL2	433.87	-0.102017	0.13685	-0.745465	0.455991	0.999632
ENST00000159087|ANO8	78.1022	-0.171439	0.238357	-0.71925	0.471987	0.999632
ENST00000159111|KDM4B	709.07	-0.037747	0.120936	-0.312124	0.754946	0.999632
ENST00000160262|ICAM3	32.65	0.365824	0.538905	0.678829	0.497246	0.999632
ENST00000160298|CAMSAP3	248.336	-0.0369684	0.240867	-0.153481	0.878019	0.999632
ENST00000160373|CTTNBP2	139.807	0.00928565	0.177519	0.0523079	0.958283	0.999632
ENST00000160382|ACTL6B	4.22479	-1.3468	0.932397	-1.44445	0.148614	NA
ENST00000160827|KIF22	2453.77	0.0172648	0.121934	0.141591	0.887403	0.999632
ENST00000161863|YTHDC2	1282.6	-0.168246	0.155883	-1.07931	0.280449	0.999632
ENST00000162044|TMEM161A	952.927	-0.0877995	0.18932	-0.463762	0.642818	0.999632
ENST00000162330|BCAR1	734.141	0.181718	0.27869	0.652043	0.514374	0.999632
ENST00000162391|FOXJ2	215.481	0.19763	0.14824	1.33318	0.182474	0.999632
ENST00000162749|TNFRSF1A	250.552	0.250237	0.160571	1.55842	0.119134	0.999632
ENST00000163416|GOLGA5	691.513	-0.00422617	0.181304	-0.0233099	0.981403	0.999632
ENST00000164024|CELSR3	370.144	-0.144962	0.159659	-0.907948	0.363906	0.999632
ENST00000164133|PPP2R5B	61.8013	0.17245	0.243562	0.708034	0.478924	0.999632
ENST00000164139|PYGM	1.14264	-0.440478	1.49855	-0.293936	0.768807	NA
ENST00000164227|BCL3	10.3087	-0.00926652	0.511719	-0.0181086	0.985552	0.999632
ENST00000164305|PIGB	44.8853	-0.0580003	0.2468	-0.23501	0.814201	0.999632
ENST00000164640|PDZD4	35.7897	-0.408443	0.342348	-1.19306	0.232845	0.999632
ENST00000165698|REEP1	119.936	0.137258	0.223515	0.614092	0.539155	0.999632
ENST00000166139|FSTL3	11.8807	-0.131631	0.577792	-0.227817	0.819788	0.999632
ENST00000166244|EPHA8	50.2137	0.185788	0.306451	0.606257	0.544344	0.999632
ENST00000166345|TRIP13	1565.03	-0.121897	0.0839204	-1.45253	0.146354	0.999632
ENST00000167106|VASH1	49.5606	-0.102524	0.345251	-0.296954	0.766502	0.999632
ENST00000168216|HSD17B10	2492.34	0.252311	0.185116	1.36299	0.172887	0.999632
ENST00000168977|NMRK2	1.39867	-1.94115	1.77622	-1.09285	0.274458	NA
ENST00000169298|ST6GAL1	51.1446	0.555537	0.258141	2.15207	0.0313921	0.816635
ENST00000169551|TIMM21	290.944	-0.125656	0.155557	-0.807784	0.419215	0.999632
ENST00000170168|REXO1	261.628	0.0756576	0.228648	0.330891	0.740726	0.999632
ENST00000170447|MKRN2	1638.72	0.0954343	0.0941538	1.0136	0.310774	0.999632
ENST00000170564|GPATCH1	273.875	-0.0776703	0.16897	-0.45967	0.645753	0.999632
ENST00000171111|KEAP1	604.378	0.0275832	0.265954	0.103714	0.917396	0.999632
ENST00000171887|TNS1	35.3308	0.42157	0.329305	1.28018	0.200481	0.999632
ENST00000172229|NGFR	13.1325	0.153	0.469104	0.326154	0.744308	0.999632
ENST00000173229|NTN1	289.035	-0.140007	0.162992	-0.858982	0.390351	0.999632
ENST00000173527|ISOC1	1078.79	0.110875	0.147186	0.753296	0.451272	0.999632
ENST00000173898|TRO	577.214	-0.0708526	0.121826	-0.581586	0.560845	0.999632
ENST00000174618|MNT	181.415	0.320041	0.258169	1.23965	0.215103	0.999632
ENST00000174653|AP3M2	396.937	-0.0316739	0.132455	-0.23913	0.811005	0.999632
ENST00000175091|LAPTM4A	2608.21	-0.308587	0.0796718	-3.87323	0.000107405	0.0498268
ENST00000175506|ASNS	9623.11	-0.151917	0.467301	-0.325095	0.745109	0.999632
ENST00000175756|PTPN18	147.046	0.0548463	0.150422	0.364617	0.715397	0.999632
ENST00000176763|STK10	377.041	-0.105882	0.138382	-0.765147	0.444184	0.999632
ENST00000177694|TBX21	2.95173	-1.86244	1.19442	-1.55928	0.118929	NA
ENST00000178638|CA12	60.4794	-0.0716502	0.257455	-0.278302	0.78078	0.999632
ENST00000178640|MAP2K5	198.602	0.00959564	0.194719	0.0492794	0.960697	0.999632
ENST00000179259|TIGAR	604.979	-0.202649	0.201542	-1.00549	0.314659	0.999632
ENST00000180173|MTMR7	31.1491	-0.271831	0.392985	-0.691708	0.489121	0.999632
ENST00000181839|CDK13	1116.05	-0.091646	0.1291	-0.709883	0.477777	0.999632
ENST00000182527|TRAM2	97.962	0.130348	0.251526	0.518228	0.604299	0.999632
ENST00000184266|NDUFB4	3419.07	0.284049	0.0790028	3.59543	0.000323851	0.0937714
ENST00000184956|HEATR6	655.286	-0.0863363	0.100674	-0.857579	0.391125	0.999632
ENST00000185150|ERLEC1	257.199	-0.0389836	0.198776	-0.196118	0.844518	0.999632
ENST00000186436|TMEM131	1599.3	-0.0654235	0.128534	-0.508999	0.610753	0.999632
ENST00000187762|TMEM38A	32.2917	-0.548324	0.3535	-1.55113	0.120871	0.999632
ENST00000187879|ZNF222	25.5753	0.193483	0.325846	0.593787	0.552655	0.999632
ENST00000188312|ACTR6	745.123	-0.102653	0.18117	-0.566613	0.570977	0.999632
ENST00000190165|DMRT3	12.8409	1.23434	0.565504	2.18274	0.0290553	0.801964
ENST00000190611|OSBPL6	521.749	-0.00650555	0.14759	-0.0440784	0.964842	0.999632
ENST00000192788|UHRF1BP1	388.813	-0.155743	0.238064	-0.654205	0.51298	0.999632
ENST00000193322|OSTM1	255.748	-0.269525	0.162337	-1.66028	0.0968581	0.999632
ENST00000193403|ACTN1	2949.83	0.187499	0.165146	1.13535	0.256228	0.999632
ENST00000194155|PCDHB2	9.60823	-0.00145872	0.527048	-0.00276771	0.997792	0.999632
ENST00000194214|HSPB11	940.442	0.0234598	0.145306	0.161451	0.871738	0.999632
ENST00000194530|STRADB	239.077	0.258656	0.171549	1.50777	0.131613	0.999632
ENST00000196061|PLOD1	777.578	0.124984	0.210833	0.59281	0.553308	0.999632
ENST00000196169|TDRD3	494.401	0.0716914	0.219643	0.326399	0.744122	0.999632
ENST00000196371|OXCT1	953.594	-0.0936693	0.158725	-0.590137	0.555099	0.999632
ENST00000196489|ZNF416	42.2114	0.0238025	0.255674	0.093097	0.925827	0.999632
ENST00000197268|FAM234B	874.179	0.0795222	0.111468	0.713407	0.475594	0.999632
ENST00000199320|DIMT1	990.3	0.0466824	0.112703	0.414209	0.678721	0.999632
ENST00000199389|EIF2AK1	1737.72	0.000270203	0.109833	0.00246012	0.998037	0.999632
ENST00000199448|EPDR1	52.4065	-0.0874106	0.338619	-0.258139	0.7963	0.999632
ENST00000199706|MRPL28	1858.18	0.150511	0.216262	0.695967	0.48645	0.999632
ENST00000199708|HBQ1	94.3674	0.0614129	0.328573	0.186908	0.851733	0.999632
ENST00000199814|RBM22	2477.63	0.0547691	0.102092	0.53647	0.591634	0.999632
ENST00000200135|ZW10	1437.74	-0.204374	0.129434	-1.57898	0.114341	0.999632
ENST00000200453|PPP1R15A	42.0872	-0.0459719	0.297074	-0.154749	0.877019	0.999632
ENST00000200457|TRIP6	1122.06	0.332273	0.237973	1.39626	0.162636	0.999632
ENST00000200557|ADAM11	100.105	-0.171734	0.217037	-0.791266	0.428789	0.999632
ENST00000200652|SLC22A4	6.8985	-0.311716	0.627327	-0.496895	0.619263	NA
ENST00000201015|PTHLH	4.14254	0.312247	0.798047	0.391264	0.695602	NA
ENST00000201031|TFAP2C	134.486	-0.0242735	0.252632	-0.0960823	0.923455	0.999632
ENST00000201586|SULT2B1	17.2776	-0.34033	0.432594	-0.78672	0.431446	0.999632
ENST00000201647|EPS8L1	16.7746	0.517485	0.449215	1.15198	0.249331	0.999632
ENST00000202017|PDRG1	452.058	-0.13417	0.106937	-1.25466	0.209601	0.999632
ENST00000202556|PPP1R13B	326.382	0.127764	0.127428	1.00264	0.316036	0.999632
ENST00000202677|RALGAPA2	339.244	-0.323224	0.15819	-2.04326	0.0410263	0.863335
ENST00000202773|RPL6	47993	0.114507	0.0883499	1.29606	0.194955	0.999632
ENST00000202816|ESF1	1765	-0.0923233	0.242813	-0.380224	0.703779	0.999632
ENST00000202831|SLC8B1	71.2198	0.22005	0.279396	0.787593	0.430935	0.999632
ENST00000202834|TMEM230	381.848	-0.000250151	0.114433	-0.002186	0.998256	0.999632
ENST00000202967|SIRT4	21.7871	-0.143385	0.383464	-0.373919	0.708464	0.999632
ENST00000203001|TRMT6	903.686	-0.0187401	0.13414	-0.139705	0.888893	0.999632
ENST00000203166|HAUS5	471.55	-0.10447	0.105773	-0.987676	0.323311	0.999632
ENST00000203407|UQCRC1	5125.67	-0.067604	0.134447	-0.502831	0.615083	0.999632
ENST00000203556|GMIP	70.7736	-0.192246	0.207099	-0.928278	0.353263	0.999632
ENST00000204517|TFAP4	657.165	0.122	0.247329	0.493271	0.621821	0.999632
ENST00000204549|PDCD7	199.92	0.124629	0.211343	0.589703	0.55539	0.999632
ENST00000204566|SPG21	552.293	0.0976764	0.108352	0.901475	0.367336	0.999632
ENST00000204604|CHRD	37.999	-0.276547	0.307692	-0.898778	0.368771	0.999632
ENST00000204679|GNPTG	87.5043	-0.33485	0.194189	-1.72435	0.0846447	0.99248
ENST00000204726|GOLGA3	907.086	0.0441244	0.230538	0.191398	0.848214	0.999632
ENST00000204961|EFNB1	195.174	-0.0890702	0.175511	-0.50749	0.611811	0.999632
ENST00000205061|GLG1	4356.51	0.00704286	0.116356	0.0605286	0.951735	0.999632
ENST00000205194|NAT14	173.401	0.127387	0.292738	0.435155	0.66345	0.999632
ENST00000205214|AASDH	316.022	-0.1388	0.224966	-0.616984	0.537245	0.999632
ENST00000205402|DLD	4955.15	-0.179274	0.117214	-1.52946	0.12615	0.999632
ENST00000205636|CMTM6	657.655	0.183256	0.112951	1.62244	0.104709	0.999632
ENST00000206020|SPAG7	951.142	-0.0414226	0.113738	-0.364192	0.715714	0.999632
ENST00000206262|RGS17	50.2058	-0.215095	0.257602	-0.834988	0.403725	0.999632
ENST00000206423|CCDC80	54.9064	0.292403	0.319303	0.915755	0.359795	0.999632
ENST00000206451|PSME1	949.749	0.203161	0.113003	1.79784	0.0722018	0.970521
ENST00000206542|OSGEP	908.118	-0.101103	0.117384	-0.861304	0.389071	0.999632
ENST00000206595|G2E3	1035.18	-0.0835612	0.228408	-0.365842	0.714483	0.999632
ENST00000207157|TBX15	3.31362	-0.553948	1.21358	-0.456459	0.64806	NA
ENST00000207457|TEKT2	10.957	0.842682	0.644792	1.30691	0.191245	0.999632
ENST00000207870|XYLB	444.989	-0.138307	0.147427	-0.938136	0.348175	0.999632
ENST00000209728|CDC6	2449.21	0.0758311	0.118995	0.637265	0.523952	0.999632
ENST00000209873|AAAS	1282.16	0.0781274	0.185227	0.421794	0.673176	0.999632
ENST00000209875|CBX5	3612.71	-0.159238	0.263582	-0.604132	0.545756	0.999632
ENST00000209884|KLHL20	265.303	-0.179886	0.177624	-1.01273	0.311189	0.999632
ENST00000210060|DHPS	975.108	-0.169432	0.109069	-1.55344	0.120319	0.999632
ENST00000210187|RAB26	9.50329	0.129378	0.850235	0.152168	0.879055	0.999632
ENST00000210444|NANS	2102.67	0.00479093	0.110609	0.0433141	0.965451	0.999632
ENST00000210633|SEMA4G	32.5177	-0.30084	0.330746	-0.90958	0.363044	0.999632
ENST00000211287|MAPK13	1.30899	-0.361585	1.54029	-0.23475	0.814402	NA
ENST00000211314|TMEM14A	380.724	0.305137	0.132619	2.30086	0.0213995	0.747242
ENST00000211936|ZNF184	327.443	-0.0575286	0.188476	-0.30523	0.760191	0.999632
ENST00000211998|VCL	10640.7	-0.0224525	0.155713	-0.144192	0.885349	0.999632
ENST00000212015|SIRT1	1382.78	-0.10305	0.158576	-0.649845	0.515792	0.999632
ENST00000212355|TGFBR3	418.423	-0.143935	0.132214	-1.08865	0.276307	0.999632
ENST00000214869|TMED1	252.199	0.230672	0.235769	0.978381	0.327886	0.999632
ENST00000215061|OCEL1	50.055	0.131345	0.305485	0.429956	0.667227	0.999632
ENST00000215095|STX1B	5.61997	-1.02426	0.76202	-1.34413	0.178905	NA
ENST00000215115|BCL7C	260.074	0.056668	0.159748	0.354735	0.722788	0.999632
ENST00000215368|EFNA2	9.73227	0.870655	0.644004	1.35194	0.176394	0.999632
ENST00000215530|FGF22	1.83443	2.42915	1.84808	1.31442	0.188705	NA
ENST00000215555|MARCH2	7.117	-0.633007	0.628764	-1.00675	0.314056	NA
ENST00000215565|NDUFB7	726.033	-0.085653	0.255679	-0.335002	0.737624	0.999632
ENST00000215567|TECR	3812.09	0.00218748	0.160604	0.0136203	0.989133	0.999632
ENST00000215570|TIMM13	1743.8	0.193294	0.202495	0.954566	0.339797	0.999632
ENST00000215574|CDC34	717.174	-0.424053	0.265859	-1.59503	0.110706	0.999632
ENST00000215631|GADD45B	67.7887	0.0776121	0.269759	0.287709	0.773569	0.999632
ENST00000215659|MAPK12	220.261	0.144998	0.176611	0.821005	0.411644	0.999632
ENST00000215730|SNAP29	701.496	0.058675	0.102941	0.569987	0.568687	0.999632
ENST00000215739|LZTR1	483.572	-0.159642	0.151202	-1.05582	0.291049	0.999632
ENST00000215790|TBC1D10A	152.614	0.113524	0.233777	0.485606	0.627246	0.999632
ENST00000215793|SF3A1	8378.99	0.33581	0.115077	2.91812	0.00352149	0.402868
ENST00000215794|USP18	213.271	0.0207288	0.15848	0.130797	0.895936	0.999632
ENST00000215829|SNRPD3	6746.6	0.251944	0.094907	2.65464	0.00793939	0.505127
ENST00000215832|MAPK1	1999.37	-0.0341175	0.0908701	-0.375454	0.707323	0.999632
ENST00000215838|TCN2	1.92533	0.998604	1.38193	0.722616	0.469916	NA
ENST00000215882|SLC25A1	1494.53	0.140408	0.202219	0.694333	0.487474	0.999632
ENST00000215904|PDXP	241.949	0.102066	0.334757	0.304896	0.760445	0.999632
ENST00000215906|ASPHD2	44.2467	-0.60455	0.264763	-2.28336	0.0224092	0.756073
ENST00000215909|LGALS1	62.4571	0.207925	0.238222	0.872822	0.38276	0.999632
ENST00000215912|PIK3IP1	12.3207	-0.0648177	0.473787	-0.136808	0.891183	0.999632
ENST00000215917|SRRD	302.396	0.0864633	0.192281	0.449671	0.652948	0.999632
ENST00000215941|ANKRD54	342.913	-0.0331841	0.260395	-0.127438	0.898594	0.999632
ENST00000215957|MICALL1	850.512	0.086184	0.171039	0.503886	0.614342	0.999632
ENST00000215980|CENPM	645.966	0.146343	0.192517	0.760157	0.447161	0.999632
ENST00000216014|KDELR3	124.298	-0.108842	0.170394	-0.638768	0.522974	0.999632
ENST00000216024|DMC1	136.895	0.159598	0.233637	0.683104	0.494541	0.999632
ENST00000216027|HSCB	281.628	0.260028	0.193543	1.34352	0.179105	0.999632
ENST00000216029|CBY1	428.985	0.136337	0.121005	1.1267	0.259867	0.999632
ENST00000216034|TOMM22	1345.38	0.325786	0.176915	1.84149	0.0655498	0.969885
ENST00000216036|RSPH14	6.83167	-0.119015	0.628217	-0.189449	0.849741	NA
ENST00000216037|XBP1	1339.99	0.293881	0.150996	1.94628	0.0516206	0.919376
ENST00000216038|RTCB	3258.04	-0.0454486	0.0969194	-0.468932	0.639118	0.999632
ENST00000216039|JOSD1	170.6	0.154376	0.186069	0.829668	0.406726	0.999632
ENST00000216044|GTPBP1	1450.12	0.183319	0.143257	1.27965	0.20067	0.999632
ENST00000216068|DNAL4	78.0041	-0.0629345	0.243916	-0.258017	0.796393	0.999632
ENST00000216085|RHBDD3	105.623	-0.00556549	0.249333	-0.0223215	0.982192	0.999632
ENST00000216101|RASL10A	2.19192	1.1648	1.23781	0.941014	0.346698	NA
ENST00000216106|HMGXB4	856.395	0.249455	0.165057	1.51132	0.130706	0.999632
ENST00000216115|BIK	7.7234	-0.167295	0.746109	-0.224223	0.822584	0.999632
ENST00000216117|HMOX1	303.242	0.329526	0.258466	1.27493	0.202334	0.999632
ENST00000216121|NIPSNAP1	1590.98	-0.156177	0.0931705	-1.67625	0.0936887	0.999632
ENST00000216122|MCM5	5271.65	0.191899	0.180687	1.06205	0.288211	0.999632
ENST00000216124|ARSA	187.315	-0.144113	0.224417	-0.64217	0.520763	0.999632
ENST00000216127|RASD2	6.19928	-0.799935	0.724142	-1.10467	0.269304	NA
ENST00000216129|TTLL12	1338.06	0.0503497	0.25572	0.196894	0.843911	0.999632
ENST00000216133|CBX7	23.0378	0.055182	0.382401	0.144304	0.88526	0.999632
ENST00000216144|CABP7	1.48239	-0.0443883	1.55612	-0.0285249	0.977243	NA
ENST00000216146|RPL3	48380.3	-0.172718	0.107347	-1.60898	0.107621	0.999632
ENST00000216160|TAB1	713.97	-0.0653386	0.210093	-0.310999	0.755802	0.999632
ENST00000216180|PNPLA3	119.16	0.022285	0.28617	0.0778732	0.937929	0.999632
ENST00000216181|MYH9	10837.3	-0.093898	0.0939216	-0.999748	0.317432	0.999632
ENST00000216185|TXN2	1114.49	0.183151	0.122314	1.49739	0.134292	0.999632
ENST00000216190|EIF3D	8143.3	-0.0759849	0.125078	-0.607501	0.543518	0.999632
ENST00000216200|PVALB	13.7837	-0.134288	0.450277	-0.298234	0.765524	0.999632
ENST00000216214|FAM118A	193.853	0.0158235	0.182787	0.0865682	0.931015	0.999632
ENST00000216218|ST13	12943.3	-0.0180999	0.100621	-0.179882	0.857245	0.999632
ENST00000216225|RBX1	2140.99	0.163778	0.114311	1.43274	0.151931	0.999632
ENST00000216237|L3MBTL2	686.545	-0.16692	0.20145	-0.828594	0.407334	0.999632
ENST00000216252|PHF5A	1214.07	0.119626	0.149981	0.797607	0.425098	0.999632
ENST00000216254|ACO2	1684.65	-0.271645	0.0801091	-3.39093	0.000696553	0.15837
ENST00000216259|PMM1	285.385	0.138823	0.143534	0.967179	0.333454	0.999632
ENST00000216264|CERK	329.584	-0.251106	0.155074	-1.61926	0.105391	0.999632
ENST00000216268|ZBED4	403.952	-0.201917	0.129746	-1.55625	0.119649	0.999632
ENST00000216271|HDAC10	44.531	0.293903	0.32512	0.903982	0.366005	0.999632
ENST00000216277|PAPOLA	1735.85	0.0161444	0.140355	0.115025	0.908425	0.999632
ENST00000216281|HSP90AA1	59432.5	0.101694	0.101332	1.00356	0.315588	0.999632
ENST00000216286|NID2	1336.49	-0.0565895	0.116591	-0.485366	0.627417	0.999632
ENST00000216294|SNAPC1	467.776	-0.162229	0.194372	-0.83463	0.403926	0.999632
ENST00000216297|SUPT16H	9770.01	-0.0284869	0.130617	-0.218094	0.827356	0.999632
ENST00000216367|POLE2	558.902	-0.120697	0.140501	-0.859052	0.390312	0.999632
ENST00000216373|SOS2	133.034	-0.145092	0.199828	-0.726085	0.467786	0.999632
ENST00000216392|PYGL	7182.15	-0.0582709	0.0791468	-0.736238	0.461586	0.999632
ENST00000216410|GNPNAT1	1043.47	0.0875895	0.0946227	0.925671	0.354617	0.999632
ENST00000216416|CNIH1	1556.73	-0.0350453	0.121869	-0.287565	0.77368	0.999632
ENST00000216420|CGRRF1	127.355	0.0401048	0.186371	0.215189	0.82962	0.999632
ENST00000216442|ATP6V1D	968.004	0.0381621	0.132055	0.288987	0.772591	0.999632
ENST00000216452|PIGH	312.879	-0.0436889	0.153673	-0.284298	0.776182	0.999632
ENST00000216455|PSMA3	4768.27	-0.0140366	0.0877239	-0.160009	0.872874	0.999632
ENST00000216465|GSTZ1	353.379	0.0485553	0.136444	0.355861	0.721944	0.999632
ENST00000216468|TMED8	557.14	0.114621	0.124311	0.92205	0.356502	0.999632
ENST00000216471|SAMD15	47.1186	-0.216689	0.279603	-0.774988	0.438347	0.999632
ENST00000216479|AHSA1	4749.25	0.0676044	0.109116	0.619564	0.535545	0.999632
ENST00000216484|SPTLC2	738.141	-0.137141	0.169398	-0.809579	0.418182	0.999632
ENST00000216487|RIN3	67.8213	0.182214	0.222017	0.820724	0.411803	0.999632
ENST00000216489|ALKBH1	272.891	-0.079242	0.145679	-0.543948	0.586477	0.999632
ENST00000216513|SIX4	633.157	0.0346015	0.14078	0.245785	0.805849	0.999632
ENST00000216554|EIF5	2942.38	0.161889	0.219061	0.739012	0.459899	0.999632
ENST00000216605|MTHFD1	12788	-0.0520065	0.0758922	-0.685268	0.493175	0.999632
ENST00000216639|VRK1	2360.83	-0.107348	0.178378	-0.601802	0.547306	0.999632
ENST00000216727|PABPN1	381.95	0.399487	0.298792	1.33701	0.18122	0.999632
ENST00000216756|CINP	562.984	0.0430716	0.129824	0.331769	0.740064	0.999632
ENST00000216780|PCK2	1092.16	-0.10109	0.485218	-0.208339	0.834965	0.999632
ENST00000216797|NFKBIA	533.64	0.022708	0.156141	0.145433	0.884369	0.999632
ENST00000216799|EMC9	136.744	0.0026691	0.171819	0.0155344	0.987606	0.999632
ENST00000216802|PSME2	768.251	0.100922	0.105444	0.957114	0.33851	0.999632
ENST00000216807|BRMS1L	701	0.0219094	0.16347	0.134027	0.893382	0.999632
ENST00000216832|PNN	2662.49	0.0789635	0.104434	0.756111	0.449583	0.999632
ENST00000216840|RABGGTA	442.009	0.00502149	0.196777	0.0255187	0.979641	0.999632
ENST00000216877|PTPRA	485.125	-0.0372307	0.140332	-0.265303	0.790776	0.999632
ENST00000216879|NSFL1C	1457.92	0.215624	0.11286	1.91055	0.0560622	0.940498
ENST00000216951|GSS	1260.6	-0.0449016	0.12998	-0.345451	0.729755	0.999632
ENST00000216962|PYGB	782.348	-0.136234	0.2107	-0.646578	0.517905	0.999632
ENST00000217026|MYBL2	1249.66	-0.00382993	0.115579	-0.0331368	0.973565	0.999632
ENST00000217086|SALL4	5.52289	-0.435469	0.698006	-0.623875	0.532709	NA
ENST00000217109|CSTF1	1285.47	0.0543283	0.12409	0.437813	0.661522	0.999632
ENST00000217131|CTSZ	33.8715	0.0982436	0.323636	0.303562	0.761462	0.999632
ENST00000217159|SLCO4A1	131.43	0.0611692	0.330455	0.185106	0.853146	0.999632
ENST00000217173|UBOX5	190.849	0.244349	0.173211	1.41071	0.158331	0.999632
ENST00000217182|EEF1A2	2321.82	0.141715	0.144733	0.979146	0.327508	0.999632
ENST00000217233|TRIB3	162.173	0.311643	0.235069	1.32575	0.184923	0.999632
ENST00000217246|MACROD2	15.3921	-0.480208	0.454561	-1.05642	0.290775	0.999632
ENST00000217260|RSPO4	1.37387	1.91876	1.6578	1.15742	0.247102	NA
ENST00000217289|FERMT1	14.7816	0.0136519	0.415552	0.0328524	0.973792	0.999632
ENST00000217381|SNTA1	219.469	-0.0061808	0.192126	-0.0321705	0.974336	0.999632
ENST00000217402|CHMP4B	1519.34	-0.0257627	0.0901218	-0.285865	0.774981	0.999632
ENST00000217426|AHCY	6705.19	0.146828	0.165783	0.885661	0.3758	0.999632
ENST00000217446|PIGU	416.784	-0.276285	0.124419	-2.2206	0.0263783	0.784828
ENST00000217455|ACOT8	214.639	0.0593159	0.182509	0.325003	0.745179	0.999632
ENST00000217456|APMAP	1501.57	-0.17686	0.118988	-1.48637	0.137182	0.999632
ENST00000217740|RNF125	103.779	-0.212967	0.179571	-1.18598	0.235631	0.999632
ENST00000217901|IDH3G	2080.26	0.0632865	0.144756	0.437194	0.661971	0.999632
ENST00000217909|SLC25A43	27.499	0.166688	0.338025	0.493125	0.621925	0.999632
ENST00000217958|PSMD10	3088.48	0.137604	0.0930245	1.47922	0.139081	0.999632
ENST00000217961|STS	18.6502	0.0578316	0.357952	0.161562	0.871651	0.999632
ENST00000217971|PGRMC1	2696.33	0.254819	0.233808	1.08986	0.275774	0.999632
ENST00000218104|ABCD1	72.1234	-0.233087	0.217209	-1.0731	0.283226	0.999632
ENST00000218230|PCSK1N	216.713	-0.256979	0.264203	-0.972656	0.330724	0.999632
ENST00000218316|GPR50	66.8993	0.0329559	0.223746	0.147291	0.882902	0.999632
ENST00000218340|RP2	302.042	-0.181925	0.173181	-1.05049	0.293493	0.999632
ENST00000218348|USP11	4478.42	-0.00863207	0.0949489	-0.0909127	0.927562	0.999632
ENST00000218388|TIMP1	1215.51	0.134229	0.16215	0.827809	0.407779	0.999632
ENST00000218436|ITIH6	2.64592	-1.24314	1.24106	-1.00167	0.316501	NA
ENST00000218516|GLA	5555.29	-0.183522	0.121757	-1.50729	0.131737	0.999632
ENST00000218721|MLNR	5.01146	-1.06767	0.924003	-1.15548	0.247893	NA
ENST00000219066|NTHL1	914.804	0.198923	0.179904	1.10572	0.268848	0.999632
ENST00000219069|ZNF263	211.094	-0.0620176	0.183962	-0.337121	0.736026	0.999632
ENST00000219070|MMP2	65.4853	-0.244556	0.270847	-0.902932	0.366562	0.999632
ENST00000219097|ORC6	1687.18	0.0123117	0.177301	0.0694396	0.94464	0.999632
ENST00000219139|C16orf70	407.845	0.0508658	0.130124	0.390904	0.695868	0.999632
ENST00000219150|CORO1A	102.265	-0.0190658	0.206043	-0.0925332	0.926274	0.999632
ENST00000219169|NUTF2	3104.35	0.11761	0.139714	0.841792	0.399904	0.999632
ENST00000219197|CBLN1	2.52929	0.0494232	1.00642	0.0491081	0.960833	NA
ENST00000219204|ARL2BP	710.411	-0.0624621	0.153717	-0.406345	0.684489	0.999632
ENST00000219207|PLLP	30.4764	0.0809093	0.332073	0.243649	0.807503	0.999632
ENST00000219240|DHODH	155.862	0.100749	0.231582	0.435047	0.663529	0.999632
ENST00000219251|ACD	554.951	-0.0893363	0.120827	-0.739376	0.459679	0.999632
ENST00000219252|POLR2C	1355.81	-0.0365653	0.140224	-0.260763	0.794275	0.999632
ENST00000219271|MMP15	69.7215	-0.508755	0.232795	-2.18542	0.0288581	0.801964
ENST00000219281|USB1	164.361	0.194586	0.219635	0.885949	0.375645	0.999632
ENST00000219299|CCDC113	146.321	-0.201141	0.260198	-0.77303	0.439505	0.999632
ENST00000219302|NME3	417.425	0.466521	0.227276	2.05266	0.0401051	0.858712
ENST00000219313|PSMD7	2844.74	0.152277	0.0797389	1.90969	0.0561731	0.940498
ENST00000219320|SLC38A7	128.633	0.139019	0.21597	0.643693	0.519775	0.999632
ENST00000219334|SMPD3	2.48585	-2.19218	1.37929	-1.58935	0.111981	NA
ENST00000219343|SLC7A6	424.808	-0.0539642	0.204099	-0.264403	0.79147	0.999632
ENST00000219345|PLA2G15	114.377	-0.309448	0.199994	-1.54728	0.121795	0.999632
ENST00000219368|FA2H	14.5741	0.303332	0.465521	0.651597	0.514661	0.999632
ENST00000219406|PDIA2	1.82755	-0.582579	1.47244	-0.395657	0.692358	NA
ENST00000219409|ARHGDIG	44.9593	0.349225	0.306238	1.14037	0.254131	0.999632
ENST00000219439|HSDL1	583.214	-0.181132	0.119047	-1.52152	0.12813	0.999632
ENST00000219473|USP10	2307.37	-0.00773401	0.0819012	-0.094431	0.924767	0.999632
ENST00000219476|TSC2	1803.96	-0.231949	0.092704	-2.50204	0.0123481	0.605986
ENST00000219478|ZNF500	80.1011	-0.0576325	0.275739	-0.209011	0.83444	0.999632
ENST00000219479|NME4	502.434	0.443933	0.252298	1.75956	0.0784832	0.978834
ENST00000219548|STUB1	1791.13	0.251651	0.219491	1.14652	0.251579	0.999632
ENST00000219596|MEFV	1.3478	-0.167699	1.73073	-0.0968953	0.92281	NA
ENST00000219599|CRYM	37.8937	-0.111743	0.301255	-0.370925	0.710693	0.999632
ENST00000219611|CAPN15	203.893	0.00895844	0.306436	0.0292343	0.976678	0.999632
ENST00000219689|USP31	41.1203	-0.283958	0.323697	-0.877234	0.380359	0.999632
ENST00000219782|MAZ	4730.53	0.294645	0.227059	1.29766	0.194404	0.999632
ENST00000219789|CDIPT	453.08	0.068525	0.200742	0.341359	0.732833	0.999632
ENST00000219821|TMC5	4.44269	0.82972	0.846426	0.980263	0.326956	NA
ENST00000219837|KNOP1	1076.83	0.293906	0.112757	2.60654	0.00914628	0.539277
ENST00000219905|MGA	1977.65	0.00113982	0.144161	0.00790659	0.993692	0.999632
ENST00000220003|CSK	1087.89	0.147772	0.219159	0.674268	0.500141	0.999632
ENST00000220058|MTFMT	186.777	0.108682	0.186932	0.581398	0.560973	0.999632
ENST00000220166|CTSH	539.045	0.124177	0.123019	1.00941	0.312778	0.999632
ENST00000220244|CEMIP	5.85927	-1.63219	0.811616	-2.01104	0.0443209	NA
ENST00000220325|EHD4	463.548	0.0477258	0.210918	0.226277	0.820986	0.999632
ENST00000220478|SCG3	22.0549	-0.279008	0.376976	-0.740122	0.459226	0.999632
ENST00000220496|DNAJC17	279.588	-0.0207183	0.146666	-0.141262	0.887663	0.999632
ENST00000220507|RHOV	45.6184	0.312219	0.431692	0.723246	0.469529	0.999632
ENST00000220509|VPS18	354.718	0.0103619	0.219219	0.0472674	0.9623	0.999632
ENST00000220514|OIP5	419.905	0.0212423	0.173599	0.122364	0.902611	0.999632
ENST00000220531|BLOC1S6	245.923	0.231766	0.178266	1.30011	0.193562	0.999632
ENST00000220562|EXTL3	143.822	-0.0498925	0.168262	-0.296516	0.766836	0.999632
ENST00000220592|AGO2	595.178	-0.01115	0.106883	-0.10432	0.916915	0.999632
ENST00000220597|PAG1	293.701	0.00527945	0.121218	0.0435534	0.96526	0.999632
ENST00000220659|BRF2	196.253	7.84858e-05	0.213416	0.00036776	0.999707	0.999796
ENST00000220669|ZFAND1	715.77	0.119348	0.173794	0.686721	0.492259	0.999632
ENST00000220751|RIPK2	273.924	-0.0370995	0.131377	-0.282389	0.777645	0.999632
ENST00000220763|CPQ	34.8646	-0.366746	0.364263	-1.00682	0.314022	0.999632
ENST00000220764|DECR1	705.529	-0.230869	0.20978	-1.10053	0.271103	0.999632
ENST00000220772|SFRP1	20.347	-0.222221	0.407985	-0.54468	0.585974	0.999632
ENST00000220809|PLAT	951.688	-0.229546	0.156537	-1.4664	0.142538	0.999632
ENST00000220822|GDAP1	277.283	-0.0972887	0.124768	-0.779755	0.435535	0.999632
ENST00000220853|EMC2	1111.21	0.11696	0.175753	0.665478	0.505745	0.999632
ENST00000220876|STMN2	27.2461	0.13613	0.405188	0.335968	0.736895	0.999632
ENST00000220913|CHRAC1	328.174	-0.100538	0.128786	-0.780663	0.435001	0.999632
ENST00000221086|MTMR9	197.394	-0.142438	0.140534	-1.01355	0.310796	0.999632
ENST00000221114|DCTN6	604.75	0.248119	0.107081	2.31711	0.0204976	0.74339
ENST00000221130|GSR	1479.86	0.171794	0.096832	1.77415	0.0760389	0.972344
ENST00000221138|PPP2CB	749.192	0.132074	0.144514	0.913922	0.360758	0.999632
ENST00000221166|NEFM	3231.78	-0.00715503	0.0927533	-0.0771405	0.938512	0.999632
ENST00000221200|KCTD9	464.142	0.228804	0.126129	1.81405	0.0696705	0.970521
ENST00000221233|EXOSC5	725.638	0.472594	0.256894	1.83964	0.065821	0.969885
ENST00000221249|PNPLA6	245.441	-0.211253	0.166767	-1.26676	0.205242	0.999632
ENST00000221265|PAF1	1408.59	0.102244	0.146852	0.696241	0.486278	0.999632
ENST00000221283|STXBP2	474.79	-0.0145307	0.130005	-0.111771	0.911005	0.999632
ENST00000221327|ZNF180	181.006	0.0600711	0.244276	0.245914	0.805749	0.999632
ENST00000221399|TULP2	2.44372	0.0486218	1.11829	0.0434785	0.96532	NA
ENST00000221403|DHDH	17.3069	0.180349	0.520026	0.346807	0.728736	0.999632
ENST00000221418|ECH1	1257.11	0.0682315	0.0954765	0.714642	0.47483	0.999632
ENST00000221419|HNRNPL	12776.7	0.315053	0.185605	1.69744	0.0896143	0.999632
ENST00000221431|SARS2	359.324	0.00822093	0.171063	0.0480579	0.96167	0.999632
ENST00000221452|RELB	41.1932	0.246879	0.284648	0.867313	0.385771	0.999632
ENST00000221455|CLASRP	549.502	0.0736518	0.17898	0.411509	0.680699	0.999632
ENST00000221459|LIN7B	20.4525	-0.303507	0.397994	-0.762593	0.445706	0.999632
ENST00000221462|PPP1R37	77.3139	-0.244658	0.27425	-0.8921	0.372339	0.999632
ENST00000221466|FCGRT	116.966	-0.245247	0.199002	-1.23239	0.217804	0.999632
ENST00000221476|CKM	1.68665	-0.274492	1.27025	-0.216093	0.828915	NA
ENST00000221480|PEX11G	28.7066	0.340554	0.320342	1.0631	0.287738	0.999632
ENST00000221485|SLC17A7	5.64801	-0.653788	0.68617	-0.952806	0.340688	NA
ENST00000221486|RNASEH2A	2894.13	0.110526	0.139381	0.792973	0.427793	0.999632
ENST00000221494|SF3A2	3146.55	0.305349	0.177695	1.71839	0.0857257	0.99248
ENST00000221496|AMH	20.9593	0.283621	0.517763	0.547782	0.583841	0.999632
ENST00000221498|DKKL1	1.56978	-1.05477	1.4705	-0.717287	0.473197	NA
ENST00000221543|TBC1D17	144.188	0.212805	0.238692	0.891544	0.372637	0.999632
ENST00000221566|SGTA	1103.07	-0.111748	0.174334	-0.640998	0.521524	0.999632
ENST00000221573|SNAPC2	114.614	0.133322	0.251623	0.529848	0.596217	0.999632
ENST00000221665|FIZ1	97.1602	0.0877826	0.331772	0.264587	0.791327	0.999632
ENST00000221671|C19orf44	189.672	0.150181	0.186927	0.803424	0.42173	0.999632
ENST00000221801|FBL	7863.71	0.0641983	0.148409	0.432576	0.665323	0.999632
ENST00000221847|EBI3	1.05777	0.707657	1.69535	0.41741	0.676379	NA
ENST00000221855|TBCB	1646.31	0.139265	0.109944	1.26669	0.205266	0.999632
ENST00000221856|FSD1	323.053	0.13546	0.146737	0.923142	0.355933	0.999632
ENST00000221859|POLR2I	679.184	0.155617	0.112146	1.38764	0.165248	0.999632
ENST00000221891|APLP1	290.621	0.0153228	0.162451	0.0943228	0.924853	0.999632
ENST00000221922|CCDC9	146.367	0.348857	0.26887	1.2975	0.19446	0.999632
ENST00000221930|TGFB1	242.143	0.16764	0.197627	0.848263	0.396291	0.999632
ENST00000221943|ATP5SL	397.9	-0.0338554	0.13754	-0.24615	0.805566	0.999632
ENST00000221957|PLIN3	729.701	0.11776	0.198601	0.592948	0.553216	0.999632
ENST00000221972|CD79A	1.4325	0.367254	1.34177	0.273708	0.784309	NA
ENST00000221980|ICAM5	54.1997	-0.348456	0.297085	-1.17292	0.240828	0.999632
ENST00000222002|SULT2A1	2.90882	1.35114	1.13746	1.18785	0.234893	NA
ENST00000222005|CDC37	3550.87	0.197937	0.16414	1.2059	0.227855	0.999632
ENST00000222008|RABAC1	1445.37	0.313558	0.205684	1.52447	0.127392	0.999632
ENST00000222032|CNFN	62.5504	0.591033	0.352528	1.67656	0.0936292	0.999632
ENST00000222122|DBP	61.4225	0.112937	0.340971	0.331221	0.740478	0.999632
ENST00000222139|EPOR	41.2571	0.00916982	0.322072	0.0284713	0.977286	0.999632
ENST00000222145|RASIP1	12.8479	0.470454	0.686048	0.685746	0.492874	0.999632
ENST00000222214|GCDH	395.73	0.216402	0.181915	1.18958	0.234211	0.999632
ENST00000222219|DNASE2	715.71	0.116301	0.169114	0.687706	0.491638	0.999632
ENST00000222247|RPL18A	17801.5	0.058754	0.135953	0.432166	0.665621	0.999632
ENST00000222248|SLC5A5	11.0829	-0.856161	0.52036	-1.64533	0.0999026	0.999632
ENST00000222249|KCNN1	3.46107	-0.468389	1.11266	-0.420964	0.673781	NA
ENST00000222250|ARRDC2	35.4983	0.151711	0.413032	0.367311	0.713387	0.999632
ENST00000222254|PIK3R2	394.534	0.0228687	0.179287	0.127553	0.898503	0.999632
ENST00000222256|RAB3A	94.2925	0.0243055	0.307393	0.0790697	0.936977	0.999632
ENST00000222271|COMP	31.2176	0.0934684	0.390585	0.239303	0.81087	0.999632
ENST00000222284|TMEM147	886.771	0.0286872	0.168371	0.170381	0.864711	0.999632
ENST00000222305|USF2	360.791	0.118889	0.147115	0.808135	0.419013	0.999632
ENST00000222329|ERF	311.696	-0.0407819	0.19691	-0.207109	0.835925	0.999632
ENST00000222330|GSK3A	1006.78	-0.12998	0.155968	-0.833377	0.404632	0.999632
ENST00000222345|SIPA1L3	263.578	-0.133357	0.147214	-0.905871	0.365004	0.999632
ENST00000222374|CADM4	124.607	0.385887	0.18242	2.11537	0.034398	0.830516
ENST00000222399|LAMB1	2980.91	-0.222598	0.16702	-1.33276	0.18261	0.999632
ENST00000222402|UBE2D4	30.7598	0.220144	0.344986	0.638125	0.523392	0.999632
ENST00000222511|GTPBP10	620.617	-0.0525884	0.179447	-0.293058	0.769478	0.999632
ENST00000222543|TFPI2	20.9634	-0.0132773	0.417349	-0.0318133	0.974621	0.999632
ENST00000222547|BET1	548.421	-0.133239	0.199936	-0.666409	0.50515	0.999632
ENST00000222553|NAMPT	2013.93	-0.180004	0.176824	-1.01799	0.308685	0.999632
ENST00000222567|TWISTNB	921.882	0.270952	0.110727	2.44702	0.0144044	0.636425
ENST00000222573|ITGB8	7.08976	0.116655	0.895624	0.13025	0.896369	NA
ENST00000222584|SP4	542.878	-0.0904728	0.116271	-0.778123	0.436497	0.999632
ENST00000222598|DLX5	87.0441	0.341534	0.269779	1.26598	0.205521	0.999632
ENST00000222644|MPP6	774.407	-0.150565	0.162516	-0.926466	0.354204	0.999632
ENST00000222673|OGDH	1192.26	-0.297136	0.112521	-2.64071	0.00827315	0.510555
ENST00000222693|CAV2	77.7935	0.282214	0.208305	1.35481	0.175477	0.999632
ENST00000222718|HOXA2	2.57686	-0.0334164	1.18956	-0.0280915	0.977589	NA
ENST00000222725|LFNG	10.576	-0.106018	0.589086	-0.17997	0.857176	0.999632
ENST00000222726|HOXA5	494.618	0.0781647	0.143846	0.543392	0.58686	0.999632
ENST00000222728|HOXA6	65.2103	-0.119203	0.285868	-0.416985	0.67669	0.999632
ENST00000222747|TSPAN12	74.8722	-0.127291	0.243866	-0.521973	0.601689	0.999632
ENST00000222753|HOXA13	358.052	0.17879	0.213278	0.838295	0.401865	0.999632
ENST00000222792|CHN2	36.8404	0.0500825	0.305653	0.163854	0.869846	0.999632
ENST00000222800|ABHD11	226.153	0.232517	0.22196	1.04756	0.294841	0.999632
ENST00000222803|FKBP14	305.61	0.125422	0.156001	0.803981	0.421408	0.999632
ENST00000222812|STX1A	32.5465	0.287632	0.298406	0.963892	0.3351	0.999632
ENST00000222823|NOD1	39.0892	0.0647365	0.302464	0.214031	0.830523	0.999632
ENST00000222990|SNX8	205.813	0.078667	0.229265	0.343127	0.731503	0.999632
ENST00000223023|WASL	833.426	-0.00488137	0.123981	-0.0393718	0.968594	0.999632
ENST00000223029|AIMP2	2358.72	0.230959	0.245796	0.93964	0.347402	0.999632
ENST00000223054|MOSPD3	28.797	0.125875	0.448788	0.280478	0.77911	0.999632
ENST00000223061|PCOLCE	58.8807	0.171568	0.243472	0.704672	0.481014	0.999632
ENST00000223073|RBM28	2305.76	0.0414532	0.0875492	0.473485	0.635867	0.999632
ENST00000223127|PLOD3	907.149	-0.00817819	0.148865	-0.0549371	0.956189	0.999632
ENST00000223129|RPA3	3103.89	-0.15391	0.129883	-1.18499	0.236023	0.999632
ENST00000223136|FIS1	637.946	0.106081	0.114852	0.923639	0.355674	0.999632
ENST00000223145|GLCCI1	588.438	0.0657645	0.129263	0.508766	0.610916	0.999632
ENST00000223167|MYL10	111.746	0.920174	0.408256	2.25392	0.0242014	0.772041
ENST00000223208|CEP41	396.37	-0.0255396	0.176294	-0.14487	0.884814	0.999632
ENST00000223210|ZNF862	65.1551	-0.0814422	0.263522	-0.309053	0.757281	0.999632
ENST00000223273|YAE1D1	291.068	-0.0383491	0.128634	-0.298126	0.765607	0.999632
ENST00000223321|PSMA2	4704.68	0.0490603	0.0765182	0.641158	0.52142	0.999632
ENST00000223324|MRPL32	760.81	0.145222	0.118607	1.22439	0.220805	0.999632
ENST00000223368|BCL7B	304.559	0.11165	0.139572	0.799947	0.423742	0.999632
ENST00000223369|YKT6	708.619	-0.0217372	0.107721	-0.201792	0.840079	0.999632
ENST00000223398|CLIP2	68.5664	-0.121269	0.245529	-0.493908	0.621371	0.999632
ENST00000223459|ZNF688	32.3164	0.00456959	0.33869	0.013492	0.989235	0.999632
ENST00000223500|CHMP5	2248.73	-0.101513	0.192038	-0.528607	0.597078	0.999632
ENST00000223528|FKTN	205.951	-0.018196	0.276039	-0.0659182	0.947443	0.999632
ENST00000223641|SEC61B	2356.31	0.0727032	0.206796	0.351571	0.72516	0.999632
ENST00000223642|C5	21.8537	0.0694306	0.604345	0.114886	0.908536	0.999632
ENST00000223862|RLN1	9.92075	0.723417	0.548503	1.31889	0.187205	0.999632
ENST00000223864|PLGRKT	206.499	0.12497	0.168415	0.742038	0.458064	0.999632
ENST00000224073|EDF1	2489	0.255746	0.0882642	2.89751	0.00376139	0.419921
ENST00000224140|SETX	1560.33	-0.0627357	0.176856	-0.354727	0.722794	0.999632
ENST00000224337|BLNK	3.96584	0.836754	0.819889	1.02057	0.307458	NA
ENST00000224356|CYP26A1	21.5084	0.393085	0.400011	0.982685	0.325763	0.999632
ENST00000224721|CDH23	110.762	0.120384	0.201901	0.596255	0.551005	0.999632
ENST00000224756|CCSER2	258.47	-0.0543412	0.211303	-0.257172	0.797046	0.999632
ENST00000224862|FBXL15	84.4315	0.680946	0.425682	1.59966	0.109674	0.999632
ENST00000224950|OBFC1	135.445	-0.226812	0.262577	-0.86379	0.387703	0.999632
ENST00000225171|DNAJC12	496.313	0.120725	0.161898	0.745685	0.455858	0.999632
ENST00000225174|PPIF	2568.16	0.179577	0.225862	0.795072	0.426571	0.999632
ENST00000225235|TBC1D12	157.746	0.346287	0.162518	2.13077	0.0331084	0.830516
ENST00000225276|ST6GALNAC2	2.64255	1.4693	1.1742	1.25133	0.210815	NA
ENST00000225296|DHX33	955.143	0.0273348	0.141581	0.193068	0.846905	0.999632
ENST00000225298|UTP18	1839.29	0.129427	0.115737	1.11828	0.263447	0.999632
ENST00000225308|SLC25A39	587.39	-0.24463	0.155609	-1.57208	0.115933	0.999632
ENST00000225388|NUFIP2	2032.24	0.0688254	0.174867	0.393588	0.693885	0.999632
ENST00000225394|GIT1	301.031	0.0640391	0.190911	0.335439	0.737294	0.999632
ENST00000225430|RPL19	25894.3	-0.0648287	0.068687	-0.943828	0.345258	0.999632
ENST00000225504|SUPT4H1	1059.02	-0.060699	0.100977	-0.601117	0.547762	0.999632
ENST00000225519|SHPK	316.874	0.1288	0.246187	0.523178	0.600851	0.999632
ENST00000225525|TAX1BP3	324.635	0.0718373	0.199372	0.360317	0.71861	0.999632
ENST00000225538|P2RX1	2.5722	1.26936	1.04912	1.20993	0.226306	NA
ENST00000225573|PNPO	674.006	0.197685	0.162938	1.21326	0.225032	0.999632
ENST00000225577|RPS6KB1	619.79	0.114998	0.108705	1.0579	0.290103	0.999632
ENST00000225603|CBX1	1463.93	-0.140116	0.0923838	-1.51667	0.12935	0.999632
ENST00000225609|PIGL	127.274	0.18546	0.158257	1.17189	0.24124	0.999632
ENST00000225655|PFN1	14535.6	0.306577	0.180876	1.69495	0.0900842	0.999632
ENST00000225665|SLC25A11	1375.43	0.185041	0.212432	0.871058	0.383723	0.999632
ENST00000225688|RASD1	2.17155	-0.966466	1.2597	-0.767222	0.442949	NA
ENST00000225698|C1QBP	12646.6	0.0710483	0.118546	0.599332	0.548952	0.999632
ENST00000225719|CPD	2526.9	-0.113962	0.136513	-0.834803	0.403829	0.999632
ENST00000225724|GOSR1	522.922	-0.0597711	0.177822	-0.336129	0.736774	0.999632
ENST00000225726|CCDC47	2849.05	-0.159316	0.198043	-0.804454	0.421135	0.999632
ENST00000225728|MED31	357.489	0.041368	0.162415	0.254706	0.79895	0.999632
ENST00000225729|DRG2	885.834	0.00791807	0.198133	0.0399633	0.968122	0.999632
ENST00000225737|AKAP10	216.981	0.13221	0.14629	0.903754	0.366126	0.999632
ENST00000225740|ALDH3A1	19.4356	-0.0624928	0.471139	-0.132642	0.894477	0.999632
ENST00000225777|SYNGR2	696.736	0.00119993	0.261653	0.00458595	0.996341	0.999632
ENST00000225792|DDX5	23728.1	0.0996077	0.167096	0.596111	0.551101	0.999632
ENST00000225916|KAT2A	701.983	0.165552	0.320598	0.516384	0.605586	0.999632
ENST00000225927|NAGLU	328.022	-0.102046	0.225975	-0.451582	0.65157	0.999632
ENST00000225964|COL1A1	369.903	0.222166	0.174247	1.275	0.202308	0.999632
ENST00000225969|MRPL27	1127.19	0.364063	0.262888	1.38486	0.166096	0.999632
ENST00000225972|LRRC59	3321.4	0.214648	0.190508	1.12672	0.259863	0.999632
ENST00000225983|HDAC5	177.547	0.237567	0.171712	1.38352	0.166506	0.999632
ENST00000226004|DUSP3	554.36	0.191776	0.198977	0.963809	0.335142	0.999632
ENST00000226067|HLF	27.0966	0.0769987	0.34327	0.22431	0.822516	0.999632
ENST00000226091|EFNB3	43.599	0.218865	0.308244	0.710036	0.477682	0.999632
ENST00000226105|RANGRF	296.237	-0.0532789	0.223732	-0.238137	0.811775	0.999632
ENST00000226225|TNFAIP1	175.08	-0.111261	0.184542	-0.602902	0.546574	0.999632
ENST00000226230|TMEM97	567.825	0.0719203	0.171871	0.418456	0.675614	0.999632
ENST00000226253|ALDOC	109.292	-0.269472	0.204189	-1.31972	0.186928	0.999632
ENST00000226319|JADE1	400.803	0.0338029	0.145294	0.232651	0.816032	0.999632
ENST00000226574|NFKB1	586.557	0.0492485	0.135071	0.364612	0.715401	0.999632
ENST00000226578|MANBA	289.868	-0.142316	0.169107	-0.841574	0.400027	0.999632
ENST00000226725|KLHL2	60.3699	-0.470332	0.344148	-1.36666	0.171733	0.999632
ENST00000226760|WFS1	602.154	-0.0180777	0.217193	-0.0832334	0.933666	0.999632
ENST00000227155|CD82	35.044	0.486411	0.294695	1.65056	0.0988294	0.999632
ENST00000227266|CTSC	1135.1	0.0475734	0.124734	0.381399	0.702907	0.999632
ENST00000227322|ZPR1	1060.23	-0.00864455	0.131616	-0.0656799	0.947633	0.999632
ENST00000227349|C11orf63	82.3609	0.0303836	0.26144	0.116216	0.907481	0.999632
ENST00000227451|DTX4	5.24034	0.0967475	0.845302	0.114453	0.908879	NA
ENST00000227471|UNC93B1	196.941	-0.00277267	0.211361	-0.0131182	0.989534	0.999632
ENST00000227474|PUS3	398.777	-0.0598322	0.140787	-0.424985	0.670848	0.999632
ENST00000227503|SF1	10688.5	0.0908259	0.150761	0.602451	0.546874	0.999632
ENST00000227507|CCND1	832.802	0.026403	0.185022	0.142702	0.886526	0.999632
ENST00000227520|CCDC86	2435.63	0.356122	0.325299	1.09475	0.273625	0.999632
ENST00000227524|PRPF19	5489.83	0.177263	0.148274	1.19551	0.231888	0.999632
ENST00000227525|TMEM109	1371.02	-0.0399248	0.150014	-0.26614	0.790131	0.999632
ENST00000227618|ANAPC15	154.916	-0.177829	0.214063	-0.830735	0.406123	0.999632
ENST00000227638|PANX1	140.35	0.0391811	0.237184	0.165192	0.868793	0.999632
ENST00000227752|IL10RA	3.38661	0.348281	1.03771	0.335626	0.737153	NA
ENST00000227756|GALNT18	137.126	-0.0901223	0.195804	-0.460269	0.645323	0.999632
ENST00000227758|BIRC2	515.819	-0.146391	0.165159	-0.886363	0.375422	0.999632
ENST00000227868|PDHX	777.079	0.0584332	0.151305	0.386195	0.699352	0.999632
ENST00000228027|DGAT2	45.6354	-0.460248	0.295044	-1.55993	0.118777	0.999632
ENST00000228136|C11orf58	3684.61	-0.235393	0.0948631	-2.4814	0.0130868	0.605986
ENST00000228251|YBX3	9541.64	0.372617	0.0867735	4.29413	1.75378e-05	0.0220151
ENST00000228280|KITLG	180.567	0.0625673	0.190345	0.328705	0.742379	0.999632
ENST00000228284|SART3	1412.5	0.0466363	0.105815	0.440735	0.659405	0.999632
ENST00000228318|SLC25A3	7823.92	-0.212684	0.0708018	-3.00394	0.0026651	0.361868
ENST00000228347|POLR3B	977.801	-0.17293	0.136421	-1.26762	0.204935	0.999632
ENST00000228425|PPFIBP1	823.216	-0.0919977	0.22957	-0.400738	0.688613	0.999632
ENST00000228437|PRDM4	420.351	0.0191783	0.162912	0.117722	0.906288	0.999632
ENST00000228495|KCTD10	756.149	0.0321641	0.147907	0.217462	0.827848	0.999632
ENST00000228506|MLEC	595.072	-0.118683	0.14823	-0.800668	0.423324	0.999632
ENST00000228510|MVK	217.05	-0.0678809	0.321119	-0.211389	0.832584	0.999632
ENST00000228515|CSRNP2	227.966	0.185956	0.144158	1.28994	0.197071	0.999632
ENST00000228534|IL23A	2.66792	2.02755	1.32212	1.53356	0.125137	NA
ENST00000228606|CYP27B1	5.04857	0.255056	0.829204	0.307592	0.758393	NA
ENST00000228682|GLI1	17.9127	0.599319	0.465229	1.28822	0.197668	0.999632
ENST00000228705|PPM1H	88.1278	-0.160149	0.255922	-0.625772	0.531465	0.999632
ENST00000228740|LTA4H	6486.22	0.0110039	0.0909455	0.120994	0.903696	0.999632
ENST00000228741|ELK3	44.0006	0.289402	0.262332	1.10319	0.269944	0.999632
ENST00000228799|ITFG2	109.045	0.215501	0.264893	0.81354	0.415908	0.999632
ENST00000228820|PARP11	100.777	0.257252	0.236821	1.08627	0.277359	0.999632
ENST00000228825|ARPC3	4884.79	-0.0409102	0.15932	-0.256781	0.797348	0.999632
ENST00000228827|GPN3	917.45	-0.0983182	0.128492	-0.765173	0.444169	0.999632
ENST00000228865|CREBL2	37.2776	-0.0633577	0.325845	-0.194441	0.84583	0.999632
ENST00000228872|CDKN1B	356.776	0.0408524	0.160172	0.255053	0.798682	0.999632
ENST00000228922|OGFOD2	79.38	0.24097	0.251609	0.957715	0.338207	0.999632
ENST00000228928|OAS3	4.14312	-0.171244	0.873085	-0.196137	0.844503	NA
ENST00000228945|ARHGDIB	1.7929	1.21276	1.67003	0.726189	0.467723	NA
ENST00000229030|FZD10	28.6981	-0.546824	0.332042	-1.64686	0.0995877	0.999632
ENST00000229179|NUP107	3221.62	-0.0168574	0.116982	-0.144103	0.885419	0.999632
ENST00000229195|CNOT2	1457.22	0.042361	0.111027	0.381539	0.702803	0.999632
ENST00000229214|KRR1	2577.75	0.16564	0.178402	0.928461	0.353169	0.999632
ENST00000229238|MRPL51	1856.86	0.171429	0.10263	1.67037	0.0948471	0.999632
ENST00000229239|GAPDH	78119.8	0.0733367	0.149377	0.490951	0.623461	0.999632
ENST00000229266|CHPT1	539.765	-0.126834	0.118743	-1.06814	0.285459	0.999632
ENST00000229314|GOLT1B	426.344	0.0482582	0.131434	0.367167	0.713494	0.999632
ENST00000229328|PRKAB1	327.138	-0.389589	0.147593	-2.63962	0.00829985	0.510555
ENST00000229329|CMAS	846.529	-0.0818939	0.111095	-0.737153	0.461029	0.999632
ENST00000229330|HCFC2	120.701	-0.0117879	0.223666	-0.0527033	0.957968	0.999632
ENST00000229332|CLEC4A	2.28912	0.866868	1.34456	0.644722	0.519107	NA
ENST00000229340|RAB35	439.047	0.208551	0.243333	0.857061	0.391411	0.999632
ENST00000229379|COX6A1	4661.4	0.212004	0.182352	1.16261	0.244989	0.999632
ENST00000229390|SRSF9	4439.17	0.119702	0.16954	0.706043	0.480161	0.999632
ENST00000229416|GCLC	461.89	-0.109709	0.137437	-0.798251	0.424725	0.999632
ENST00000229554|RSPH4A	2.45797	0.470965	1.26633	0.371913	0.709958	NA
ENST00000229595|ASF1A	656.386	-0.164735	0.133183	-1.23691	0.216121	0.999632
ENST00000229633|HINT3	545.501	0.204384	0.116484	1.7546	0.0793278	0.980397
ENST00000229708|ULBP1	17.322	-0.060886	0.492512	-0.123623	0.901614	0.999632
ENST00000229758|FBXO5	1828.52	-0.117439	0.211886	-0.554256	0.579404	0.999632
ENST00000229769|FANCE	194.201	-0.0173798	0.169435	-0.102575	0.9183	0.999632
ENST00000229795|MAPK14	944.189	-0.0566367	0.113967	-0.496958	0.619218	0.999632
ENST00000229812|STK38	461.376	-0.166426	0.154006	-1.08065	0.279855	0.999632
ENST00000229903|SAYSD1	195.59	0.2631	0.244024	1.07817	0.280957	0.999632
ENST00000229922|CAP2	292.237	-0.0125599	0.171688	-0.0731555	0.941682	0.999632
ENST00000229955|GPR63	36.2613	-0.396561	0.342449	-1.15801	0.246859	0.999632
ENST00000230036|GPLD1	19.0466	0.428924	0.433619	0.989172	0.322579	0.999632
ENST00000230048|ACOT13	745.041	-0.019505	0.109801	-0.17764	0.859006	0.999632
ENST00000230050|RPS12	9283.12	0.0235881	0.0873143	0.270152	0.787043	0.999632
ENST00000230053|B3GAT2	51.0448	0.590458	0.263512	2.24073	0.0250438	0.772041
ENST00000230085|SNX3	1217.52	0.203039	0.113542	1.78824	0.0737378	0.971242
ENST00000230122|ZBTB24	577.913	0.142495	0.13856	1.0284	0.303762	0.999632
ENST00000230124|FIG4	475.55	-0.365207	0.201593	-1.8116	0.0700479	0.970521
ENST00000230301|C6orf118	6.57897	-0.505055	0.680475	-0.742209	0.45796	NA
ENST00000230340|BYSL	1434.42	0.158985	0.160064	0.993261	0.320583	0.999632
ENST00000230419|PTK7	2249.47	0.100503	0.109677	0.91635	0.359484	0.999632
ENST00000230431|DNPH1	1260.38	0.386023	0.189676	2.03517	0.0418341	0.863335
ENST00000230449|EXOC2	1331.16	-0.199565	0.157256	-1.26905	0.204425	0.999632
ENST00000230461|TMEM30A	1772.45	-0.190757	0.147785	-1.29078	0.19678	0.999632
ENST00000230510|TTK	2322.8	-0.102841	0.187521	-0.548426	0.5834	0.999632
ENST00000230582|PRSS16	25.0279	0.568074	0.334776	1.69688	0.0897192	0.999632
ENST00000230640|SKIV2L2	4918.69	-0.0881007	0.166333	-0.529665	0.596344	0.999632
ENST00000230658|ISL1	207.964	0.167453	0.254338	0.658387	0.510289	0.999632
ENST00000230771|HARS2	275.244	-0.0629249	0.168406	-0.373649	0.708665	0.999632
ENST00000230792|NUDT12	736.719	0.132959	0.148033	0.898167	0.369096	0.999632
ENST00000230882|GHR	23.2481	0.033955	0.367082	0.0924998	0.926301	0.999632
ENST00000230895|DAP	320.703	0.110433	0.159026	0.694431	0.487412	0.999632
ENST00000230990|HBEGF	27.913	0.471136	0.36352	1.29604	0.194962	0.999632
ENST00000231004|LOX	454.274	0.131851	0.140482	0.938563	0.347955	0.999632
ENST00000231061|SPARC	180.521	0.194884	0.200476	0.972106	0.330998	0.999632
ENST00000231121|HAND1	164.312	-0.283158	0.240433	-1.1777	0.238915	0.999632
ENST00000231173|PCDHB15	3.93671	0.0791756	0.911434	0.0868693	0.930775	NA
ENST00000231198|THG1L	233.807	-0.0160596	0.204299	-0.0786083	0.937344	0.999632
ENST00000231238|TTC1	1592.64	0.281449	0.111564	2.52276	0.0116437	0.605801
ENST00000231368|LNPEP	824.453	-0.145363	0.185048	-0.78554	0.432137	0.999632
ENST00000231461|ST8SIA4	62.0347	-0.220577	0.356703	-0.618377	0.536327	0.999632
ENST00000231498|NUP155	5352.07	-0.181246	0.0885303	-2.04728	0.0406309	0.860046
ENST00000231512|C5orf15	1583.05	0.104914	0.104619	1.00283	0.315945	0.999632
ENST00000231524|TRIM23	761.806	0.0502899	0.179242	0.28057	0.77904	0.999632
ENST00000231572|RARS	6066.09	-0.0585859	0.114564	-0.511381	0.609084	0.999632
ENST00000231721|SEMA3G	21.4853	-0.792203	0.424375	-1.86675	0.0619361	0.968934
ENST00000231887|EHHADH	145.088	0.0101484	0.174974	0.0579998	0.953749	0.999632
ENST00000231948|CRBN	681.78	0.0428121	0.172082	0.248789	0.803524	0.999632
ENST00000232165|UBE3A	1106.23	-0.109594	0.188748	-0.580635	0.561486	0.999632
ENST00000232219|RBP1	245.353	-0.0392284	0.14491	-0.270708	0.786615	0.999632
ENST00000232375|PFKFB4	79.9464	0.14289	0.231569	0.617052	0.537201	0.999632
ENST00000232424|HES1	928.537	-0.108098	0.164991	-0.655173	0.512356	0.999632
ENST00000232458|ECT2	2765.35	-0.0374428	0.161733	-0.23151	0.816919	0.999632
ENST00000232496|TUSC2	107.704	0.144073	0.263297	0.547186	0.584251	0.999632
ENST00000232501|NPRL2	496.648	-0.217389	0.0996853	-2.18076	0.0292015	0.801964
ENST00000232564|GNB4	805.937	-0.0791	0.105143	-0.752305	0.451868	0.999632
ENST00000232607|UMPS	1597.98	0.00266995	0.12094	0.0220766	0.982387	0.999632
ENST00000232744|ABTB1	25.1782	-0.01639	0.341661	-0.0479715	0.961739	0.999632
ENST00000232766|KLHL18	348.297	-0.236389	0.195072	-1.2118	0.225588	0.999632
ENST00000232888|RRP9	515.093	0.368931	0.346189	1.06569	0.286563	0.999632
ENST00000232905|EIF1B	1533.89	0.252673	0.138575	1.82337	0.0682469	0.970521
ENST00000232974|ZBTB47	55.5492	-0.215965	0.272628	-0.792159	0.428268	0.999632
ENST00000232975|TNNC1	3.20976	-1.58062	1.07553	-1.46962	0.141666	NA
ENST00000232978|NKTR	1097.39	-0.0704861	0.234809	-0.300185	0.764036	0.999632
ENST00000233027|NEK4	682.142	-0.0732241	0.128292	-0.570759	0.568163	0.999632
ENST00000233047|TMEM159	56.9413	0.0185594	0.239402	0.0775241	0.938207	0.999632
ENST00000233055|WDFY1	535.47	0.0695509	0.119274	0.58312	0.559813	0.999632
ENST00000233072|CPS1	555.686	-0.380532	0.225238	-1.68947	0.0911291	0.999632
ENST00000233078|DAZAP1	3756.25	0.300756	0.140511	2.14045	0.0323185	0.82723
ENST00000233099|HEATR5B	1063.06	-0.359441	0.129711	-2.77109	0.00558692	0.466506
ENST00000233114|MDH1	7870.12	0.178717	0.0823091	2.17129	0.0299093	0.804766
ENST00000233121|MAPRE3	309.578	-0.0727054	0.166496	-0.436679	0.662344	0.999632
ENST00000233143|TMSB10	642.235	-0.198581	0.220875	-0.899065	0.368618	0.999632
ENST00000233146|MSH2	4789.75	0.0348252	0.115328	0.301966	0.762678	0.999632
ENST00000233154|NCK2	179.666	0.0377466	0.211556	0.178424	0.85839	0.999632
ENST00000233156|TFPI	127.261	-0.182621	0.294059	-0.621034	0.534577	0.999632
ENST00000233190|NDUFS1	4373.72	-0.0514487	0.167654	-0.306875	0.758939	0.999632
ENST00000233331|INO80B	289.452	0.0610708	0.133045	0.459022	0.646218	0.999632
ENST00000233336|TTL	282.269	-0.104082	0.136073	-0.764897	0.444333	0.999632
ENST00000233379|FAHD2A	61.7941	0.239649	0.223344	1.073	0.28327	0.999632
ENST00000233468|SF3B6	7382.38	0.0276231	0.188972	0.146176	0.883783	0.999632
ENST00000233535|SLC30A3	66.3254	-0.13755	0.25874	-0.531614	0.594994	0.999632
ENST00000233575|SNX17	1294.59	0.0932644	0.134052	0.695732	0.486597	0.999632
ENST00000233596|REEP6	122.909	0.162452	0.17858	0.909685	0.362989	0.999632
ENST00000233607|APC2	7.53425	-0.0507921	0.59529	-0.0853233	0.932004	NA
ENST00000233615|WBP1	80.6078	0.0669835	0.227924	0.293886	0.768845	0.999632
ENST00000233616|MOGS	720.146	-0.15675	0.19553	-0.801668	0.422745	0.999632
ENST00000233623|TTC31	230.055	-0.0185772	0.167204	-0.111105	0.911533	0.999632
ENST00000233627|NDUFS7	1504.4	0.194792	0.18421	1.05745	0.290308	0.999632
ENST00000233630|PCGF1	291.515	0.117752	0.189266	0.622152	0.533842	0.999632
ENST00000233668|DOK1	84.1815	0.13637	0.287481	0.474362	0.635242	0.999632
ENST00000233710|ACADL	121.654	-0.444153	0.24919	-1.78239	0.074686	0.972344
ENST00000233712|EVA1A	4.48315	-0.0751938	0.82042	-0.0916528	0.926974	NA
ENST00000233741|FANCL	988.501	-0.127386	0.177289	-0.718521	0.472436	0.999632
ENST00000233809|IGFBP2	1440.02	0.186033	0.207182	0.897923	0.369227	0.999632
ENST00000233813|IGFBP5	391.418	0.243841	0.132508	1.8402	0.0657386	0.969885
ENST00000233838|GGCX	890.457	-0.225608	0.103792	-2.17366	0.0297307	0.804766
ENST00000233893|HSPE1	2745.46	0.0875918	0.184102	0.475779	0.634232	0.999632
ENST00000233948|WNT6	2.69857	-0.636834	1.03337	-0.616271	0.537716	NA
ENST00000233969|SLC9A2	4.84218	0.375241	1.00194	0.374514	0.708022	NA
ENST00000234038|PPP1R7	1943.72	0.05192	0.122218	0.424816	0.670971	0.999632
ENST00000234111|ODC1	2996.63	-0.0922389	0.0933621	-0.987969	0.323168	0.999632
ENST00000234115|PLEKHB2	1123.23	0.0760971	0.128216	0.593507	0.552842	0.999632
ENST00000234160|GORASP2	2444.23	-0.136449	0.110516	-1.23466	0.216957	0.999632
ENST00000234170|CEBPZ	1984.24	-0.175506	0.159002	-1.1038	0.269682	0.999632
ENST00000234198|DLX2	1625.76	0.0103528	0.178716	0.0579286	0.953805	0.999632
ENST00000234256|SLC1A4	275.214	-0.0797586	0.338868	-0.235368	0.813923	0.999632
ENST00000234296|ORC2	1494.42	-0.0946397	0.122819	-0.770559	0.440968	0.999632
ENST00000234310|PPP3R1	1067.74	-0.120446	0.178464	-0.674906	0.499735	0.999632
ENST00000234313|PLEK	1.04407	-0.151497	1.49633	-0.101246	0.919356	NA
ENST00000234371|KISS1R	6.35146	-0.154934	0.706437	-0.219318	0.826402	NA
ENST00000234389|GRIN3B	4.48829	-0.259174	0.794036	-0.326401	0.744121	NA
ENST00000234392|VAX2	54.0309	0.176312	0.41025	0.429767	0.667365	0.999632
ENST00000234396|ATP6V1B1	13.4982	0.544763	0.523285	1.04104	0.297855	0.999632
ENST00000234420|MSH6	5052.97	-0.0187007	0.0779874	-0.239791	0.810492	0.999632
ENST00000234453|PLEKHA3	151.465	-0.108243	0.212149	-0.51022	0.609897	0.999632
ENST00000234454|SPR	215.913	0.0764587	0.317785	0.240599	0.809866	0.999632
ENST00000234590|ENO1	49453	0.172	0.172007	0.999958	0.317331	0.999632
ENST00000234626|CDC7	2068.43	-0.0802126	0.127165	-0.630777	0.528186	0.999632
ENST00000234677|SARS	6577.88	0.0166794	0.152157	0.10962	0.912711	0.999632
ENST00000234739|BCL9	606.876	0.0221222	0.204377	0.108242	0.913804	0.999632
ENST00000234827|TCEANC2	523.592	0.204498	0.129868	1.57466	0.115335	0.999632
ENST00000234831|TMEM59	2289.27	-0.0111663	0.134374	-0.0830986	0.933773	0.999632
ENST00000234875|RPL22	10564.5	-0.149123	0.169591	-0.87931	0.379233	0.999632
ENST00000234961|OPRD1	13.8746	0.168415	0.463997	0.362965	0.716631	0.999632
ENST00000235090|WDR77	2417.06	0.186926	0.267052	0.699963	0.48395	0.999632
ENST00000235307|C1orf21	88.5836	-0.458935	0.335567	-1.36764	0.171425	0.999632
ENST00000235332|MIIP	209.11	0.188881	0.269095	0.70191	0.482735	0.999632
ENST00000235345|SLC35D1	144.548	-0.083078	0.17667	-0.470244	0.638181	0.999632
ENST00000235372|PRDM2	878.964	0.0019139	0.147353	0.0129885	0.989637	0.999632
ENST00000235382|RGS2	233.433	-0.0339361	0.185156	-0.183284	0.854575	0.999632
ENST00000235521|WARS2	369.704	0.0694497	0.18713	0.371131	0.71054	0.999632
ENST00000235532|OSCP1	114.48	0.00185531	0.190193	0.00975483	0.992217	0.999632
ENST00000235628|NT5C1A	40.1823	0.251436	0.295553	0.850731	0.394919	0.999632
ENST00000235835|AKR7A2	935.308	0.234556	0.160589	1.46059	0.144127	0.999632
ENST00000236051|EBNA1BP2	2037.22	0.160267	0.185231	0.865226	0.386915	0.999632
ENST00000236137|SLC19A2	205.129	0.0141764	0.141284	0.10034	0.920074	0.999632
ENST00000236147|SELL	1.32381	-0.810811	1.69947	-0.477097	0.633293	NA
ENST00000236192|VAMP4	139.919	0.217047	0.346114	0.627095	0.530597	0.999632
ENST00000236273|SYF2	1108.64	-0.018682	0.213254	-0.0876042	0.930191	0.999632
ENST00000236671|CTSD	3173.57	-0.0148701	0.143945	-0.103304	0.917722	0.999632
ENST00000236850|APOA1	1.70181	1.09867	1.41037	0.778992	0.435984	NA
ENST00000236877|SLC8A2	12.8178	-0.19869	0.56515	-0.35157	0.725161	0.999632
ENST00000236957|EEF1B2	19608.6	-0.0502066	0.113978	-0.440493	0.65958	0.999632
ENST00000236959|ATIC	6148.39	0.0981475	0.112151	0.875134	0.381501	0.999632
ENST00000236980|FASTKD2	876.196	-0.293665	0.144215	-2.0363	0.0417199	0.863335
ENST00000237172|FILIP1	4.33492	-0.125732	0.916256	-0.137224	0.890854	NA
ENST00000237264|TBPL1	201.795	0.215446	0.228529	0.942753	0.345807	0.999632
ENST00000237281|FBXO30	627.521	-0.130465	0.204959	-0.63654	0.524424	0.999632
ENST00000237283|ADAT2	130.14	0.112427	0.18721	0.600539	0.548147	0.999632
ENST00000237305|SGK1	77.2588	-0.23436	0.226314	-1.03555	0.30041	0.999632
ENST00000237353|PMFBP1	1.04625	-0.70722	1.67556	-0.422079	0.672967	NA
ENST00000237380|MED28	507.368	0.0132536	0.140369	0.0944201	0.924775	0.999632
ENST00000237455|RNF103	266.474	-0.332653	0.251602	-1.32214	0.186122	0.999632
ENST00000237500|MYL12B	798.538	-0.10722	0.108424	-0.988889	0.322717	0.999632
ENST00000237530|RPN2	7090.74	0.0350275	0.0668459	0.524004	0.600276	0.999632
ENST00000237596|PKD2	144.874	-0.027982	0.176812	-0.158259	0.874253	0.999632
ENST00000237612|ABCG2	70.0376	-0.163448	0.210074	-0.778053	0.436538	0.999632
ENST00000237623|SPP1	2.16821	1.82097	1.33481	1.36422	0.1725	NA
ENST00000237642|STBD1	82.5148	-0.0968791	0.240491	-0.402838	0.687067	0.999632
ENST00000237654|CCNI	1390.81	-0.0577428	0.133711	-0.431847	0.665853	0.999632
ENST00000237822|LDAH	158.886	0.150253	0.160479	0.936278	0.34913	0.999632
ENST00000237853|ELL2	240.194	-0.144542	0.238599	-0.605795	0.544651	0.999632
ENST00000237889|NDUFB3	1782.97	0.195829	0.149159	1.31289	0.189219	0.999632
ENST00000237937|ZFAND5	2253.13	-0.0534232	0.142965	-0.373681	0.708642	0.999632
ENST00000238081|YWHAQ	11049.5	0.112438	0.0910605	1.23476	0.21692	0.999632
ENST00000238112|CPSF3	2485.16	-0.125081	0.169012	-0.740072	0.459256	0.999632
ENST00000238146|DDX55	455.16	-0.0435516	0.113447	-0.383894	0.701057	0.999632
ENST00000238256|FKBP15	739.604	0.0234308	0.114245	0.205092	0.8375	0.999632
ENST00000238497|VPS4B	819.54	0.0218231	0.134518	0.162231	0.871124	0.999632
ENST00000238558|GSC	47.4342	-0.141426	0.365677	-0.386751	0.69894	0.999632
ENST00000238561|ADCK1	196.2	0.24692	0.177605	1.39027	0.164446	0.999632
ENST00000238609|IFI27L2	69.284	0.268488	0.257337	1.04333	0.296796	0.999632
ENST00000238616|NEK9	1969.96	-0.19676	0.0861007	-2.28524	0.022299	0.75464
ENST00000238618|ACYP1	285.332	-0.00525892	0.213407	-0.0246426	0.98034	0.999632
ENST00000238647|IRF2BPL	497.276	0.128083	0.194189	0.65958	0.509523	0.999632
ENST00000238667|FLVCR2	15.5877	-0.248078	0.625576	-0.39656	0.691692	0.999632
ENST00000238682|TGFB3	14.9282	0.353809	0.43637	0.810801	0.41748	0.999632
ENST00000238714|PAPOLG	799.293	-0.266897	0.201103	-1.32716	0.184455	0.999632
ENST00000238738|RHOQ	89.7541	-0.0513427	0.187667	-0.273585	0.784404	0.999632
ENST00000238788|TMEM214	753.503	0.0205296	0.152733	0.134415	0.893075	0.999632
ENST00000238789|ATAD2B	424.873	-0.0315308	0.204878	-0.153901	0.877688	0.999632
ENST00000238823|FAM98A	1750.15	0.0458488	0.144278	0.317782	0.75065	0.999632
ENST00000238831|YIPF4	1083.12	0.14779	0.150237	0.983714	0.325256	0.999632
ENST00000238856|AFTPH	450.676	-0.139605	0.203222	-0.686957	0.49211	0.999632
ENST00000238875|LGALSL	225.079	-0.151029	0.164903	-0.915867	0.359736	0.999632
ENST00000238892|CRIPT	540.243	0.0552311	0.110724	0.498816	0.617909	0.999632
ENST00000238936|TMEM180	149.805	-0.197769	0.168533	-1.17348	0.240605	0.999632
ENST00000238961|SLF2	518.775	-0.209321	0.202544	-1.03346	0.301388	0.999632
ENST00000239144|HOXB8	142.207	-0.0178527	0.283255	-0.0630268	0.949745	0.999632
ENST00000239151|HOXB5	56.3783	0.00737667	0.267872	0.027538	0.978031	0.999632
ENST00000239165|HOXB7	194.483	-0.0140689	0.215952	-0.0651485	0.948056	0.999632
ENST00000239223|DUSP1	399.239	-0.034106	0.18758	-0.181821	0.855723	0.999632
ENST00000239231|PANK3	767.831	-0.0938442	0.155208	-0.604637	0.54542	0.999632
ENST00000239243|MSX2	887.875	0.165362	0.1886	0.87679	0.380601	0.999632
ENST00000239367|LRP11	651.299	-0.240476	0.104022	-2.31179	0.0207894	0.744274
ENST00000239374|CCDC170	20.943	0.117196	0.536797	0.218325	0.827176	0.999632
ENST00000239440|ARAP3	38.9899	-0.311298	0.285595	-1.09	0.275714	0.999632
ENST00000239444|PCDHB8	3.19878	-0.433022	0.940142	-0.460592	0.645091	NA
ENST00000239449|PCDHB14	7.93866	-0.0986969	0.557612	-0.176999	0.859509	0.999632
ENST00000239450|PCDHB12	3.1208	0.918042	0.942365	0.97419	0.329962	NA
ENST00000239461|PRRX1	26.9299	0.416769	0.520378	0.800896	0.423192	0.999632
ENST00000239614|MSANTD2	143.633	0.0680293	0.19665	0.34594	0.729387	0.999632
ENST00000239666|PDZD11	611.714	0.347112	0.151183	2.29597	0.0216777	0.747242
ENST00000239690|NUDCD1	907.811	0.0508045	0.132293	0.38403	0.700956	0.999632
ENST00000239830|CCDC77	521.107	-0.147868	0.166486	-0.888168	0.374451	0.999632
ENST00000239878|UFM1	544.923	0.231089	0.14747	1.56702	0.117109	0.999632
ENST00000239882|ELF1	743.215	-0.145722	0.151388	-0.962576	0.33576	0.999632
ENST00000239891|ALG5	765.459	-0.192817	0.109815	-1.75584	0.0791163	0.979846
ENST00000239906|FAM53C	427.275	-0.160639	0.154885	-1.03715	0.299665	0.999632
ENST00000239938|EGR1	97.9064	-0.225608	0.247302	-0.912278	0.361622	0.999632
ENST00000239940|PFN2	1083.2	-0.0154063	0.145115	-0.106166	0.91545	0.999632
ENST00000240050|MTERF2	203.777	-0.11736	0.255547	-0.45925	0.646055	0.999632
ENST00000240055|NFYB	495.587	-0.0865322	0.18608	-0.465027	0.641912	0.999632
ENST00000240079|CCDC53	205.464	-0.105612	0.189427	-0.557534	0.577163	0.999632
ENST00000240100|DUSP4	40.8424	-0.111538	0.296792	-0.375812	0.707057	0.999632
ENST00000240123|SORBS3	368.976	0.385875	0.165392	2.33309	0.0196436	0.72421
ENST00000240139|PPP3CC	145.713	-0.17454	0.173371	-1.00674	0.31406	0.999632
ENST00000240185|TARDBP	4685.82	0.126498	0.08343	1.51622	0.129463	0.999632
ENST00000240285|RDH10	420.165	-0.124915	0.105622	-1.18266	0.236943	0.999632
ENST00000240306|DLX4	9.78188	0.688406	0.676781	1.01718	0.309069	0.999632
ENST00000240316|COIL	1022.61	0.0226742	0.141932	0.159755	0.873074	0.999632
ENST00000240328|TBX2	164.942	0.148565	0.242813	0.611848	0.540638	0.999632
ENST00000240333|SLC35B1	496.896	0.178296	0.153035	1.16507	0.243991	0.999632
ENST00000240335|TBX4	1.20255	0.551164	1.36881	0.40266	0.687199	NA
ENST00000240361|TEX14	4.45349	-0.731655	0.896377	-0.816236	0.414365	NA
ENST00000240364|FAM117A	181.566	-0.082694	0.227757	-0.36308	0.716545	0.999632
ENST00000240423|NCAPH	2476.36	-0.045692	0.120515	-0.37914	0.704584	0.999632
ENST00000240488|MND1	769.669	-0.167131	0.260597	-0.641338	0.521303	0.999632
ENST00000240587|TSHZ3	184.908	-0.170946	0.175259	-0.975394	0.329365	0.999632
ENST00000240651|PYROXD1	435.832	-0.120245	0.253685	-0.473994	0.635504	0.999632
ENST00000240662|KCNJ8	96.8994	0.252137	0.213046	1.18348	0.236618	0.999632
ENST00000240719|ZNF549	80.3524	-0.131609	0.260317	-0.50557	0.613159	0.999632
ENST00000240727|ZSCAN18	84.1866	-0.214346	0.212781	-1.00735	0.313765	0.999632
ENST00000240922|NAA50	3106.23	0.0819579	0.108791	0.753355	0.451237	0.999632
ENST00000241014|MAPK8IP1	133.453	0.361176	0.200755	1.79908	0.0720055	0.970521
ENST00000241051|DEPDC7	373.861	-0.154318	0.144973	-1.06446	0.28712	0.999632
ENST00000241052|CAT	1137.33	0.068943	0.112159	0.614691	0.538759	0.999632
ENST00000241125|GJA3	35.4255	0.429602	0.357235	1.20258	0.229141	0.999632
ENST00000241274|SLITRK3	53.664	0.0453859	0.239352	0.18962	0.849607	0.999632
ENST00000241337|GSTM2	265.297	-0.0747878	0.149519	-0.500189	0.616942	0.999632
ENST00000241416|ACVR2A	338.226	-0.095914	0.180322	-0.531904	0.594792	0.999632
ENST00000241436|POLK	662.681	-0.106189	0.16609	-0.639345	0.522599	0.999632
ENST00000241453|FLT3	19.2197	-0.0668933	0.46817	-0.142883	0.886383	0.999632
ENST00000241463|RASL11A	137.046	-0.243823	0.213655	-1.1412	0.253786	0.999632
ENST00000241502|FYTTD1	1128.45	0.177888	0.178027	0.999218	0.317689	0.999632
ENST00000241704|COPA	6447.83	-0.246126	0.153598	-1.6024	0.109066	0.999632
ENST00000242057|AHR	359.665	-0.165991	0.173706	-0.955585	0.339282	0.999632
ENST00000242108|EEPD1	74.3746	-0.289286	0.209404	-1.38147	0.167133	0.999632
ENST00000242140|WIPF3	68.6905	0.344608	0.275022	1.25302	0.210199	0.999632
ENST00000242159|HOXA7	55.2172	0.260545	0.363238	0.717285	0.473198	0.999632
ENST00000242208|INHBA	2.30142	-0.553498	1.20492	-0.459363	0.645973	NA
ENST00000242209|FKBP9	579.773	0.197536	0.122218	1.61626	0.106038	0.999632
ENST00000242248|POLM	82.469	-0.153059	0.320505	-0.477555	0.632967	0.999632
ENST00000242257|FTSJ2	418.72	0.314232	0.180074	1.74502	0.0809817	0.988445
ENST00000242261|TWIST1	105.51	0.299101	0.251117	1.19108	0.233621	0.999632
ENST00000242315|PHF24	3.56366	0.368985	0.840688	0.438908	0.660728	NA
ENST00000242351|ZC3HAV1	2213.9	0.192303	0.105546	1.82198	0.0684575	0.970521
ENST00000242505|FAM149B1	96.3313	0.00852964	0.236399	0.0360816	0.971217	0.999632
ENST00000242576|UNG	2345.47	0.246624	0.135254	1.82341	0.0682417	0.970521
ENST00000242592|ACADS	214.399	-0.0334745	0.169426	-0.197575	0.843377	0.999632
ENST00000242607|HVCN1	3.82797	-0.620593	0.843962	-0.735333	0.462137	NA
ENST00000242719|RNF11	33.7262	-0.0385079	0.31489	-0.12229	0.902669	0.999632
ENST00000242728|BHLHE41	32.0438	0.164264	0.292239	0.562088	0.574056	0.999632
ENST00000242729|SSPN	22.9352	0.264793	0.348587	0.759618	0.447483	0.999632
ENST00000242776|DDX39A	1783.81	0.16716	0.202412	0.825841	0.408894	0.999632
ENST00000242783|PKN1	1128.46	0.00483086	0.141244	0.0342023	0.972716	0.999632
ENST00000242784|C19orf43	1375.34	0.0464721	0.161094	0.288478	0.772981	0.999632
ENST00000242786|ADGRE5	381.71	0.150203	0.164544	0.912842	0.361326	0.999632
ENST00000242804|ZNF442	5.62031	1.12783	0.818112	1.37857	0.168027	NA
ENST00000242827|EBPL	843.121	0.0203656	0.165958	0.122715	0.902332	0.999632
ENST00000242839|ATP7B	670.348	0.103454	0.122057	0.847589	0.396667	0.999632
ENST00000243045|ORMDL2	577.264	-0.156045	0.13516	-1.15452	0.248288	0.999632
ENST00000243052|PDE1B	24.4179	-0.193749	0.338322	-0.572677	0.566864	0.999632
ENST00000243056|HOXC13	155.006	0.159485	0.223111	0.714825	0.474717	0.999632
ENST00000243077|LRP1	2800.49	-0.102423	0.173725	-0.589568	0.55548	0.999632
ENST00000243103|HOXC12	2.763	0.517504	1.03593	0.499553	0.61739	NA
ENST00000243108|HOXC6	100.866	-0.0076722	0.213041	-0.0360128	0.971272	0.999632
ENST00000243167|FAAH	7.62914	-0.745413	0.656821	-1.13488	0.256426	0.999632
ENST00000243189|RSRP1	117.029	0.0510272	0.210542	0.242361	0.808501	0.999632
ENST00000243253|SEC61A1	4367.96	-0.164421	0.101107	-1.6262	0.103907	0.999632
ENST00000243298|RAB9B	57.7617	0.322394	0.229767	1.40313	0.160577	0.999632
ENST00000243300|NRK	11.5136	0.0398514	0.536165	0.0743268	0.94075	0.999632
ENST00000243344|TTC21B	575.191	-0.295094	0.246465	-1.1973	0.231188	0.999632
ENST00000243346|NMI	55.3035	-0.136105	0.308196	-0.441619	0.658765	0.999632
ENST00000243349|ACVR1C	27.9589	0.410298	0.326498	1.25667	0.208875	0.999632
ENST00000243440|BATF3	29.8566	0.266352	0.372953	0.71417	0.475122	0.999632
ENST00000243457|KCNJ2	3.44164	-0.873273	1.072	-0.81462	0.41529	NA
ENST00000243498|EXOSC9	1738.29	-0.0347578	0.14156	-0.245533	0.806044	0.999632
ENST00000243501|PLA2G12A	301.338	-0.254847	0.139521	-1.82659	0.0677608	0.970521
ENST00000243563|SNRPA	4511.28	0.123266	0.12002	1.02705	0.304397	0.999632
ENST00000243578|B9D2	27.2956	0.2367	0.385351	0.614245	0.539053	0.999632
ENST00000243644|ZNF350	56.2969	-0.195322	0.307285	-0.635638	0.525012	0.999632
ENST00000243662|RAB38	12.8084	0.375076	0.476447	0.787236	0.431144	0.999632
ENST00000243776|CHPF	350.055	0.132664	0.254535	0.521202	0.602226	0.999632
ENST00000243878|ENKD1	149.098	0.606008	0.235121	2.57743	0.00995383	0.562568
ENST00000243896|SLC35C2	124.929	0.188262	0.216118	0.871108	0.383695	0.999632
ENST00000243903|ACTR5	269.061	-0.0161948	0.262729	-0.0616409	0.950849	0.999632
ENST00000243918|SYS1	117.701	0.103926	0.279437	0.371913	0.709958	0.999632
ENST00000243964|SLC12A5	5.1265	0.300263	0.746609	0.402169	0.687559	NA
ENST00000243997|ATP5E	1864.79	0.127274	0.157777	0.806672	0.419856	0.999632
ENST00000244007|PLCG1	1034.41	-0.177099	0.133311	-1.32847	0.184022	0.999632
ENST00000244020|SRSF6	7788.86	-0.0959742	0.151575	-0.633181	0.526616	0.999632
ENST00000244040|RAB22A	132.828	0.079949	0.174793	0.457394	0.647388	0.999632
ENST00000244043|PTGIS	5.51929	0.518444	0.727064	0.713065	0.475806	NA
ENST00000244050|SNAI1	13.3574	-0.737454	0.477483	-1.54446	0.122477	0.999632
ENST00000244051|MOCS3	263.673	0.0503424	0.223378	0.225369	0.821692	0.999632
ENST00000244061|RNF114	1283.32	0.114723	0.120077	0.955413	0.339369	0.999632
ENST00000244137|PEPD	1192.9	0.0209507	0.221091	0.0947605	0.924505	0.999632
ENST00000244217|MCEE	123.182	0.0715536	0.183398	0.390155	0.696422	0.999632
ENST00000244221|PAIP2B	145.027	-0.332564	0.174042	-1.91083	0.0560263	0.940498
ENST00000244227|SNRNP27	707.768	0.118646	0.104655	1.13368	0.256927	0.999632
ENST00000244230|MPHOSPH10	1276.57	-0.157532	0.240896	-0.653942	0.513149	0.999632
ENST00000244289|LIPE	25.3504	0.427854	0.468032	0.914155	0.360635	0.999632
ENST00000244333|LYPD3	5.37656	0.444853	0.878345	0.506467	0.612529	NA
ENST00000244496|RRP36	1371.41	0.122998	0.126532	0.972065	0.331018	0.999632
ENST00000244520|SNRPC	4832.03	0.349879	0.0990772	3.53138	0.000413405	0.113238
ENST00000244533|ABCC10	275.434	-0.269624	0.174481	-1.54529	0.122276	0.999632
ENST00000244534|HIST1H1D	2715.96	0.512497	0.2788	1.83822	0.0660296	0.969885
ENST00000244571|AARS2	536.42	-0.144792	0.159439	-0.908131	0.363809	0.999632
ENST00000244576|ZNF391	85.3072	0.283137	0.275785	1.02666	0.30458	0.999632
ENST00000244711|MEA1	860.65	0.0176703	0.143593	0.123058	0.902062	0.999632
ENST00000244728|COL21A1	11.9733	0.261909	0.473544	0.553082	0.580207	0.999632
ENST00000244745|SOX4	1449.19	0.117214	0.278751	0.420496	0.674123	0.999632
ENST00000244751|CPNE5	6.83462	-0.0457725	0.697869	-0.065589	0.947705	NA
ENST00000244763|SSR1	3500.03	0.12377	0.181574	0.68165	0.49546	0.999632
ENST00000244815|LRRFIP1	2013.38	0.11295	0.184426	0.612439	0.540247	0.999632
ENST00000244926|SCGB1D2	1.8574	-1.05846	1.21019	-0.874623	0.381779	NA
ENST00000245046|EMC3	960.94	-0.0717373	0.128512	-0.558217	0.576696	0.999632
ENST00000245157|BBS2	837.718	-0.160306	0.1585	-1.0114	0.311827	0.999632
ENST00000245185|MT2A	17.711	0.947032	0.768757	1.2319	0.217986	0.999632
ENST00000245206|GOT2	4663.81	-0.00791615	0.112342	-0.070465	0.943824	0.999632
ENST00000245222|SPHK2	45.7139	0.0250806	0.333806	0.0751352	0.940107	0.999632
ENST00000245304|RAP2A	97.6737	-0.051514	0.204492	-0.251912	0.801109	0.999632
ENST00000245323|EFNB2	360.22	0.168026	0.138572	1.21256	0.225299	0.999632
ENST00000245407|SLC22A5	214.462	-0.0824278	0.169703	-0.48572	0.627166	0.999632
ENST00000245414|IRF1	109.89	0.425269	0.180507	2.35597	0.0184745	0.709294
ENST00000245457|PTGER2	4.64037	-1.35794	0.840233	-1.61615	0.106062	NA
ENST00000245458|RPS29	5180.92	0.471023	0.180729	2.60624	0.00915424	0.539277
ENST00000245479|SOX9	321.78	0.0184302	0.23766	0.0775489	0.938187	0.999632
ENST00000245539|MRPS7	1774.43	0.0524553	0.135239	0.38787	0.698112	0.999632
ENST00000245543|ARMC7	168.222	0.0550986	0.254047	0.216884	0.828299	0.999632
ENST00000245544|NUP85	1151.1	-0.190384	0.100163	-1.90074	0.0573355	0.947142
ENST00000245552|NT5C	397.67	0.136995	0.24289	0.564021	0.57274	0.999632
ENST00000245564|MSTO1	448.174	0.00198232	0.181686	0.0109107	0.991295	0.999632
ENST00000245680|SLC35F5	573.543	-0.341197	0.122012	-2.79642	0.00516722	0.4623
ENST00000245787|INSIG2	135.896	-0.287388	0.175513	-1.63742	0.101544	0.999632
ENST00000245796|PSD4	21.1197	-0.639798	0.430452	-1.48634	0.137189	0.999632
ENST00000245812|ALKBH7	420.084	0.160079	0.197437	0.810785	0.417489	0.999632
ENST00000245816|CLPP	1175.79	0.0949137	0.213379	0.444812	0.656455	0.999632
ENST00000245817|TNFSF9	57.2538	0.0143839	0.291982	0.0492629	0.96071	0.999632
ENST00000245838|THOC2	5759.67	-0.134439	0.20389	-0.659369	0.509659	0.999632
ENST00000245903|CD70	12.5755	-0.359905	0.468923	-0.767515	0.442775	0.999632
ENST00000245907|C3	2.76843	-2.02255	1.18127	-1.71218	0.0868633	NA
ENST00000245908|SH2D3A	14.7013	0.133889	0.44481	0.301003	0.763412	0.999632
ENST00000245925|EML2	304.522	0.0410784	0.144608	0.284068	0.776358	0.999632
ENST00000245932|VASP	441.575	0.269545	0.153324	1.75801	0.0787456	0.979846
ENST00000245934|SYMPK	1394.96	-0.0218043	0.165865	-0.131458	0.895413	0.999632
ENST00000245957|CFAP61	2.86759	0.293168	0.997655	0.293857	0.768867	NA
ENST00000245960|CDC25B	1152.85	0.0687804	0.105605	0.651298	0.514854	0.999632
ENST00000246024|TMX4	362.956	0.175998	0.137706	1.27808	0.201223	0.999632
ENST00000246069|DSTN	2950.01	-0.0870085	0.165122	-0.526935	0.598238	0.999632
ENST00000246117|NCLN	851.022	0.0151982	0.238135	0.0638217	0.949112	0.999632
ENST00000246151|PITHD1	577.3	-0.118577	0.126454	-0.93771	0.348393	0.999632
ENST00000246166|FNTB	80.5294	-0.0160548	0.234886	-0.0683517	0.945506	0.999632
ENST00000246174|ARMCX5	480.224	-0.0856052	0.130276	-0.657105	0.511113	0.999632
ENST00000246186|MMP24	1.67117	-0.978615	1.24651	-0.785082	0.432405	NA
ENST00000246190|NECAB3	112.93	0.296012	0.181247	1.6332	0.102427	0.999632
ENST00000246194|RALY	1883.44	-0.0860567	0.0919909	-0.935492	0.349535	0.999632
ENST00000246229|PLAGL2	372.943	0.0140092	0.141671	0.0988851	0.92123	0.999632
ENST00000246337|UROD	1442.76	0.137767	0.146472	0.940565	0.346928	0.999632
ENST00000246533|CAPNS1	2185.12	0.0781067	0.100622	0.776236	0.43761	0.999632
ENST00000246535|PDCD2L	439.613	-0.112165	0.157706	-0.711233	0.47694	0.999632
ENST00000246548|UBA2	3826.18	-0.173076	0.137003	-1.2633	0.206482	0.999632
ENST00000246554|COX6B1	2492.2	0.220512	0.188331	1.17087	0.241649	0.999632
ENST00000246672|NR1D1	78.1449	0.438882	0.339185	1.29393	0.19569	0.999632
ENST00000246747|ARL2	1562.5	0.0619701	0.165282	0.374936	0.707708	0.999632
ENST00000246792|RRAS	69.444	-0.00316854	0.270966	-0.0116935	0.99067	0.999632
ENST00000246794|PRRG2	1.32329	-0.803041	1.7869	-0.449404	0.65314	NA
ENST00000246801|TSKS	3.54875	-0.0608506	1.03587	-0.0587436	0.953156	NA
ENST00000246802|GLTSCR2	2980.88	0.000723335	0.104062	0.00695097	0.994454	0.999632
ENST00000246841|FLRT1	6.35589	-0.829788	0.776732	-1.06831	0.285382	NA
ENST00000246868|SBDS	2942.35	0.0225676	0.162938	0.138504	0.889842	0.999632
ENST00000246912|MLX	654.124	0.144221	0.14549	0.991277	0.32155	0.999632
ENST00000246957|TRAP1	5644.86	-0.0294451	0.145871	-0.201857	0.840029	0.999632
ENST00000247001|SUGP1	807.132	0.279518	0.105603	2.64689	0.00812353	0.505292
ENST00000247003|DDX49	699.529	0.0264443	0.266105	0.0993753	0.92084	0.999632
ENST00000247020|SDF2	309.441	0.421297	0.127833	3.2957	0.000981784	0.198749
ENST00000247026|NSRP1	489.161	-0.138145	0.247541	-0.558068	0.576798	0.999632
ENST00000247138|SLC35A2	213.043	-0.0916489	0.192795	-0.47537	0.634523	0.999632
ENST00000247161|ELK1	233.76	0.329907	0.151228	2.18153	0.0291445	0.801964
ENST00000247178|ATG14	135.348	-0.0674902	0.237158	-0.284579	0.775966	0.999632
ENST00000247182|SIX1	534.158	-0.0500605	0.214546	-0.233333	0.815503	0.999632
ENST00000247191|DLGAP5	4329.56	0.0544047	0.200582	0.271233	0.786211	0.999632
ENST00000247194|L3HYPDH	185.153	-0.264058	0.240106	-1.09975	0.271439	0.999632
ENST00000247225|SGPP1	412.787	-0.122233	0.124915	-0.978527	0.327814	0.999632
ENST00000247655|COX7C	4876.67	0.41903	0.130326	3.21524	0.00130337	0.231501
ENST00000247665|PHPT1	1870.28	-0.274091	0.112681	-2.43246	0.0149969	0.645478
ENST00000247668|TRAF2	447.73	0.249155	0.275308	0.905003	0.365464	0.999632
ENST00000247706|ABHD8	19.1287	-0.0873622	0.5089	-0.171669	0.863698	0.999632
ENST00000247815|HELB	281.278	-0.117309	0.198149	-0.592024	0.553835	0.999632
ENST00000247843|YEATS4	877.488	-0.0578812	0.176258	-0.32839	0.742617	0.999632
ENST00000247930|ZNF777	655.653	-0.0135822	0.130993	-0.103687	0.917418	0.999632
ENST00000247933|IDUA	20.3363	-0.892419	0.428854	-2.08094	0.0374396	0.842127
ENST00000247956|ZNF317	439.295	-0.153013	0.10579	-1.44638	0.14807	0.999632
ENST00000247970|PIN1	1090.36	0.274129	0.180207	1.52119	0.128212	0.999632
ENST00000247977|FBXL12	210.838	0.159969	0.227274	0.703856	0.481522	0.999632
ENST00000247986|KIF17	132.225	-0.0593302	0.237138	-0.250193	0.802438	0.999632
ENST00000248054|SIN3B	816.899	-0.0192388	0.168889	-0.113914	0.909306	0.999632
ENST00000248070|EPS15L1	1605.22	0.130992	0.110084	1.18992	0.234077	0.999632
ENST00000248071|KLF2	30.4559	-0.337865	0.354126	-0.954081	0.340042	0.999632
ENST00000248098|HN1L	2396.93	0.112474	0.100313	1.12123	0.262192	0.999632
ENST00000248114|GFER	216.015	0.192114	0.260031	0.73881	0.460022	0.999632
ENST00000248121|SYNGR3	28.1986	0.483134	0.423672	1.14035	0.254141	0.999632
ENST00000248211|ZNF10	63.7781	-0.14358	0.366809	-0.391431	0.695479	0.999632
ENST00000248244|TICAM1	25.9265	0.0237569	0.352047	0.0674823	0.946198	0.999632
ENST00000248248|MON1B	176.298	-0.000482905	0.250817	-0.00192533	0.998464	0.999632
ENST00000248306|METTL25	129.288	0.0767026	0.191461	0.400618	0.688702	0.999632
ENST00000248342|EIF3K	4015.64	0.205784	0.190516	1.08014	0.280079	0.999632
ENST00000248378|EMC6	367.618	0.075993	0.207169	0.366817	0.713755	0.999632
ENST00000248437|TUBA4A	122.544	-0.25263	0.254625	-0.992166	0.321117	0.999632
ENST00000248450|AAMP	2303.53	0.20068	0.200924	0.998786	0.317899	0.999632
ENST00000248553|HSPB1	890.831	0.178967	0.241975	0.739609	0.459537	0.999632
ENST00000248564|GNG11	26.8288	0.690532	0.340017	2.03087	0.0422677	0.863503
ENST00000248566|SHFM1	767.061	0.393093	0.123057	3.19439	0.00140129	0.236393
ENST00000248572|GNGT1	3.48669	0.648502	0.853236	0.76005	0.447225	NA
ENST00000248594|PTPN12	420.564	-0.170164	0.234297	-0.726276	0.467669	0.999632
ENST00000248598|FGL2	1.27205	3.99362	1.75369	2.27726	0.0227706	NA
ENST00000248600|STYXL1	419.106	0.0436556	0.121808	0.358398	0.720045	0.999632
ENST00000248633|PEX1	602.869	-0.0691573	0.214481	-0.32244	0.747119	0.999632
ENST00000248668|LRFN1	84.6695	0.0679771	0.343678	0.197793	0.843207	0.999632
ENST00000248701|SPINK2	24.0872	0.0358978	0.386712	0.0928282	0.92604	0.999632
ENST00000248706|RASL11B	104.704	-0.0440375	0.21206	-0.207666	0.83549	0.999632
ENST00000248846|TUBGCP6	463.35	-0.151845	0.181542	-0.836419	0.402919	0.999632
ENST00000248879|DGCR6L	59.813	0.547886	0.412166	1.32928	0.183754	0.999632
ENST00000248923|GGT1	11.0861	0.0787721	0.508788	0.154823	0.876961	0.999632
ENST00000248924|GCAT	283.498	0.00534348	0.173977	0.0307138	0.975498	0.999632
ENST00000248929|SGSM3	500.223	-0.241819	0.101208	-2.38933	0.016879	0.683835
ENST00000248933|SEZ6L	2.71852	1.04079	1.3478	0.772212	0.439989	NA
ENST00000248948|VPREB3	11.1102	0.329335	0.713266	0.461728	0.644276	0.999632
ENST00000248958|SDF2L1	589.477	0.583699	0.305435	1.91104	0.055999	0.940498
ENST00000248975|YWHAH	4185.76	-0.180078	0.107153	-1.68057	0.0928469	0.999632
ENST00000249005|A4GALT	12.1044	-0.0381302	0.522632	-0.0729579	0.94184	0.999632
ENST00000249014|CDC42EP1	602.952	0.112245	0.237455	0.472699	0.636428	0.999632
ENST00000249064|CCDC117	984.262	-0.109539	0.128445	-0.852808	0.393766	0.999632
ENST00000249066|APOL2	117.255	-0.235622	0.174888	-1.34727	0.177893	0.999632
ENST00000249071|RAC2	1.43078	0.786426	1.66683	0.471811	0.637062	NA
ENST00000249075|LIF	2.08012	-0.626222	1.41969	-0.441098	0.659142	NA
ENST00000249269|PMPCB	2566.64	-0.085891	0.145848	-0.588908	0.555923	0.999632
ENST00000249289|ATP6V1F	2032.47	-0.00777831	0.114244	-0.0680851	0.945718	0.999632
ENST00000249299|LSM8	949.839	-0.218592	0.135611	-1.61191	0.106982	0.999632
ENST00000249330|VGF	10.4809	-0.290015	0.628159	-0.461691	0.644303	0.999632
ENST00000249344|STRIP2	229.631	-0.138817	0.178752	-0.776589	0.437401	0.999632
ENST00000249356|DNAJB9	293.298	-0.229596	0.341509	-0.672299	0.501394	0.999632
ENST00000249363|LRRC4	3.03832	0.602349	0.991618	0.60744	0.543559	NA
ENST00000249364|CALU	3309.47	-0.0428094	0.165181	-0.259166	0.795507	0.999632
ENST00000249373|SMO	118.658	-0.182216	0.174103	-1.0466	0.295284	0.999632
ENST00000249396|SIRT2	336.706	-0.142521	0.184482	-0.772546	0.439791	0.999632
ENST00000249442|MTX2	965.411	-0.0937414	0.109864	-0.853249	0.393521	0.999632
ENST00000249499|HOXD9	7.97591	0.733946	0.581983	1.26111	0.207269	0.999632
ENST00000249501|HOXD10	51.9105	0.310971	0.254677	1.22104	0.222071	0.999632
ENST00000249601|ARHGAP22	44.5258	-0.0825313	0.323462	-0.25515	0.798607	0.999632
ENST00000249636|PIAS1	1003.65	0.160421	0.126395	1.26921	0.204367	0.999632
ENST00000249647|SNAP23	1032.19	0.0276976	0.167729	0.165133	0.868839	0.999632
ENST00000249700|TMOD2	154.575	-0.00701142	0.183671	-0.0381738	0.969549	0.999632
ENST00000249749|DLL4	9.06871	-0.247423	0.540438	-0.457819	0.647082	0.999632
ENST00000249750|ALDH1A2	896.147	-0.0377909	0.0890824	-0.424225	0.671402	0.999632
ENST00000249776|KNSTRN	1142.86	0.151421	0.119626	1.26579	0.205588	0.999632
ENST00000249806|CLN6	768.77	0.0905869	0.232879	0.388987	0.697286	0.999632
ENST00000249837|VPS13C	1475.53	-0.306348	0.242293	-1.26437	0.206097	0.999632
ENST00000249861|THAP10	250.486	-0.149576	0.158834	-0.941713	0.34634	0.999632
ENST00000249883|AMOTL2	319.512	-0.0865633	0.195928	-0.441812	0.658626	0.999632
ENST00000249910|MBD4	695.691	0.0276662	0.152321	0.181631	0.855872	0.999632
ENST00000249923|COPB1	4994.66	-0.0418574	0.134275	-0.311728	0.755247	0.999632
ENST00000250003|MYOD1	5.51127	-1.33213	0.836557	-1.5924	0.111295	NA
ENST00000250018|TPH1	1.14026	-2.91103	1.83451	-1.58682	0.112553	NA
ENST00000250076|ZNF232	112.155	-0.206544	0.183776	-1.12389	0.261059	0.999632
ENST00000250092|CD68	12.4991	0.253752	0.497481	0.510073	0.61	0.999632
ENST00000250101|TXNDC17	1614.02	0.176793	0.104612	1.68999	0.0910298	0.999632
ENST00000250111|ATP1B2	132.686	-0.04927	0.180114	-0.273549	0.784432	0.999632
ENST00000250113|FXR2	1339.91	0.226678	0.112132	2.02153	0.0432247	0.865583
ENST00000250124|MPDU1	499.896	0.289933	0.278173	1.04228	0.297284	0.999632
ENST00000250237|QTRT1	505.976	0.253461	0.224943	1.12678	0.259835	0.999632
ENST00000250340|CLEC11A	149.312	0.267487	0.373386	0.716381	0.473756	0.999632
ENST00000250373|NFATC4	174.489	-0.233985	0.291436	-0.80287	0.42205	0.999632
ENST00000250383|DHRS2	24.8592	-0.00850457	0.378983	-0.0224405	0.982097	0.999632
ENST00000250405|BCL2L2	1.75812	1.15583	1.62675	0.710513	0.477386	NA
ENST00000250416|PARP2	905.099	-0.116885	0.138824	-0.841967	0.399807	0.999632
ENST00000250448|FOXA1	100.923	0.327294	0.221	1.48097	0.138616	0.999632
ENST00000250454|EAPP	1122.76	0.0327577	0.1699	0.192806	0.847111	0.999632
ENST00000250457|EGLN3	98.0516	0.303365	0.281834	1.0764	0.28175	0.999632
ENST00000250489|TMEM55B	526.98	0.242483	0.148327	1.63479	0.102093	0.999632
ENST00000250495|NEDD8	493.036	0.343808	0.152594	2.25309	0.0242535	0.772041
ENST00000250498|DAD1	2118.23	0.200944	0.259052	0.775691	0.437931	0.999632
ENST00000250535|CDO1	2.59414	0.49193	0.950934	0.517312	0.604938	NA
ENST00000250617|ARHGEF6	475.433	0.169758	0.276965	0.61292	0.53993	0.999632
ENST00000250894|MAPK8IP3	33.84	0.306766	0.377589	0.812434	0.416543	0.999632
ENST00000250896|MKNK2	461.131	0.278771	0.234462	1.18898	0.234448	0.999632
ENST00000250916|KLF16	382.196	0.148848	0.318523	0.467306	0.640281	0.999632
ENST00000251020|SALL1	691.892	-0.0163593	0.168119	-0.0973075	0.922482	0.999632
ENST00000251038|ZC3H14	3089.18	0.000197113	0.133685	0.00147446	0.998824	0.999632
ENST00000251047|LMAN1	3015.04	0.0408146	0.135362	0.301522	0.763016	0.999632
ENST00000251076|DMXL2	783.054	-0.28894	0.255204	-1.13219	0.257554	0.999632
ENST00000251089|ANGEL1	619.868	-0.176976	0.135696	-1.30421	0.192163	0.999632
ENST00000251101|ENOSF1	232.23	0.0566005	0.16883	0.335252	0.737435	0.999632
ENST00000251108|CDADC1	67.8512	-0.340518	0.239276	-1.42312	0.154701	0.999632
ENST00000251127|NALCN	4.2171	0.261465	0.787322	0.332094	0.739819	NA
ENST00000251170|SEC14L5	1.31334	-3.16997	1.83623	-1.72635	0.084285	NA
ENST00000251203|PBX4	12.9489	-0.0646436	0.519129	-0.124523	0.900901	0.999632
ENST00000251241|DHX40	1878.48	-0.227852	0.201072	-1.13319	0.257136	0.999632
ENST00000251250|DTWD1	216.252	-0.0953682	0.188459	-0.506042	0.612827	0.999632
ENST00000251269|ZNF221	41.3507	-0.467793	0.38823	-1.20494	0.228227	0.999632
ENST00000251287|HCN2	79.6234	0.00840409	0.267358	0.0314339	0.974924	0.999632
ENST00000251296|IGSF21	9.59012	0.779937	0.582934	1.33795	0.180913	0.999632
ENST00000251343|KHNYN	260.07	-0.182511	0.14021	-1.3017	0.193019	0.999632
ENST00000251363|CERS4	83.5789	-0.0504508	0.214859	-0.234809	0.814357	0.999632
ENST00000251412|TUBG2	7.87719	-0.749675	0.596901	-1.25595	0.209136	0.999632
ENST00000251413|TUBG1	562.599	-0.138336	0.15667	-0.88298	0.377247	0.999632
ENST00000251453|RPS16	17996	0.0315841	0.118963	0.265496	0.790628	0.999632
ENST00000251472|MAST1	101.853	0.124698	0.240027	0.519515	0.603402	0.999632
ENST00000251473|PLPPR2	78.6876	-0.377609	0.259156	-1.45707	0.145097	0.999632
ENST00000251481|SULT1C2	5.73348	0.182818	0.756515	0.241658	0.809045	NA
ENST00000251496|NCAPG	3024.82	-0.136638	0.181671	-0.752116	0.451981	0.999632
ENST00000251507|RABGAP1L	1053.12	0.0201989	0.169582	0.11911	0.905188	0.999632
ENST00000251527|ESYT2	862.617	-0.134227	0.125965	-1.06559	0.286607	0.999632
ENST00000251582|ADAMTS2	73.1979	-0.304806	0.265135	-1.14962	0.250299	0.999632
ENST00000251588|NARFL	282.13	0.228466	0.182866	1.24936	0.211533	0.999632
ENST00000251607|TRNT1	335.075	0.0326391	0.221302	0.147487	0.882748	0.999632
ENST00000251636|DHX29	1567.8	-0.199829	0.167434	-1.19348	0.232682	0.999632
ENST00000251642|DHX58	2.13238	1.52793	1.23227	1.23993	0.215002	NA
ENST00000251654|PCCB	1614.92	-0.239169	0.0927262	-2.5793	0.00990007	0.562384
ENST00000251691|ARFGEF3	170.504	-0.30906	0.21401	-1.44414	0.148701	0.999632
ENST00000251775|SNX4	1086.69	-0.0958981	0.118832	-0.807006	0.419663	0.999632
ENST00000251809|SPAG1	200.117	0.034844	0.15358	0.226879	0.820518	0.999632
ENST00000251810|RRM2B	465.554	-0.17638	0.198235	-0.889754	0.373598	0.999632
ENST00000251822|RHOBTB2	38.9954	0.193527	0.275876	0.7015	0.482991	0.999632
ENST00000251849|RAF1	829.009	-0.0817672	0.106091	-0.770726	0.440869	0.999632
ENST00000251871|MED17	994.571	-0.232852	0.129848	-1.79326	0.0729309	0.970521
ENST00000251900|SCML2	1507.41	0.130486	0.0948436	1.3758	0.168884	0.999632
ENST00000251968|TSG101	2158	-0.108928	0.124072	-0.877942	0.379975	0.999632
ENST00000252011|DHX35	253.008	-0.0472555	0.226826	-0.208334	0.834968	0.999632
ENST00000252015|TRPC4AP	2378.55	0.0286448	0.0886748	0.323032	0.746671	0.999632
ENST00000252029|TYMP	26.9598	0.880545	0.536591	1.641	0.100798	0.999632
ENST00000252032|C20orf194	130.875	-0.266205	0.249602	-1.06652	0.286189	0.999632
ENST00000252050|CUL9	73.5889	-0.498735	0.26721	-1.86645	0.0619783	0.968934
ENST00000252102|NDUFA2	1345.97	0.310958	0.222486	1.39765	0.162218	0.999632
ENST00000252115|POLDIP3	2115.72	0.150481	0.0956312	1.57355	0.11559	0.999632
ENST00000252137|DGCR14	801.851	0.0705182	0.212219	0.33229	0.739671	0.999632
ENST00000252211|ZKSCAN3	93.5443	0.135017	0.193313	0.698435	0.484905	0.999632
ENST00000252242|KRT5	2.40523	0.471404	1.19361	0.394941	0.692887	NA
ENST00000252244|KRT1	8.78083	-0.269318	0.563506	-0.477933	0.632698	0.999632
ENST00000252245|KRT75	2.66074	0.262248	1.05172	0.249352	0.803088	NA
ENST00000252288|GAMT	563.985	0.212509	0.197288	1.07715	0.281413	0.999632
ENST00000252318|GALNT8	1.24874	-0.485381	1.38123	-0.351413	0.725279	NA
ENST00000252338|FAM155B	26.254	0.188713	0.381035	0.495265	0.620413	0.999632
ENST00000252445|ELOF1	318.92	0.252628	0.165886	1.5229	0.127783	0.999632
ENST00000252456|CNN1	1.83408	0.282573	1.22094	0.23144	0.816973	NA
ENST00000252485|PVRL2	580.634	0.106906	0.171764	0.622403	0.533677	0.999632
ENST00000252486|APOE	69.4006	0.163779	0.278333	0.588427	0.556246	0.999632
ENST00000252487|TOMM40	1089.05	0.180721	0.256445	0.704716	0.480987	0.999632
ENST00000252512|XPO7	1550.85	-0.100819	0.0846689	-1.19074	0.233755	0.999632
ENST00000252530|FAM98C	86.9751	0.123094	0.233073	0.528135	0.597405	0.999632
ENST00000252542|SAFB2	1684.76	0.0558126	0.231321	0.241277	0.80934	0.999632
ENST00000252575|NCAN	9.76272	0.0432731	0.556823	0.0777142	0.938055	0.999632
ENST00000252593|BST2	13.0576	0.405439	0.624594	0.649124	0.516258	0.999632
ENST00000252595|SLC27A1	20.2351	0.337206	0.37331	0.903285	0.366375	0.999632
ENST00000252599|COLGALT1	807.598	-0.0832282	0.212319	-0.391995	0.695062	0.999632
ENST00000252603|PGLS	688.611	-0.103297	0.173558	-0.59517	0.55173	0.999632
ENST00000252622|LSM7	1430.52	0.216481	0.278395	0.777603	0.436803	0.999632
ENST00000252655|RSPH3	316.091	-0.109661	0.239198	-0.45845	0.646629	0.999632
ENST00000252674|MLLT1	709.343	0.199598	0.173911	1.1477	0.251092	0.999632
ENST00000252699|ACTN4	6246.47	0.241036	0.162458	1.48368	0.137894	0.999632
ENST00000252711|NDUFA10	1968.57	-0.0469331	0.0945258	-0.496511	0.619534	0.999632
ENST00000252725|ARPC1B	690.534	0.319543	0.233254	1.36993	0.170707	0.999632
ENST00000252729|CACNG6	2.22162	-0.744269	1.05148	-0.707833	0.479049	NA
ENST00000252744|ZSWIM6	807.863	-0.187884	0.131124	-1.43287	0.151895	0.999632
ENST00000252797|ZNF764	42.8468	0.00874075	0.356544	0.0245152	0.980442	0.999632
ENST00000252804|PXDN	616.373	-0.179604	0.126363	-1.42133	0.15522	0.999632
ENST00000252809|GDF15	8.50928	-0.576076	0.616811	-0.933958	0.350326	0.999632
ENST00000252818|JUND	649.214	0.250472	0.195823	1.27907	0.200872	0.999632
ENST00000252826|TRPM4	110.267	-0.0867153	0.216	-0.401459	0.688082	0.999632
ENST00000252840|ZNF557	220.137	-0.152126	0.183151	-0.830604	0.406198	0.999632
ENST00000252891|NUMBL	512.62	0.293907	0.138739	2.11842	0.0341398	0.830516
ENST00000252934|ATXN10	3737.82	-0.0674648	0.0951489	-0.709045	0.478296	0.999632
ENST00000252939|CALY	23.9528	-0.283522	0.392348	-0.72263	0.469907	0.999632
ENST00000252979|ZNF337	124.435	-0.0625299	0.180857	-0.345742	0.729536	0.999632
ENST00000252992|CEP85	1246.11	0.0667446	0.0869174	0.767908	0.442542	0.999632
ENST00000252996|TAF4	501.973	0.209572	0.160051	1.30941	0.190396	0.999632
ENST00000252997|GATA5	5.17996	0.11732	0.762775	0.153807	0.877762	NA
ENST00000252999|LAMA5	1288.74	-0.0347628	0.175448	-0.198137	0.842938	0.999632
ENST00000253023|UBE2M	2812.34	0.125083	0.191744	0.652346	0.514178	0.999632
ENST00000253024|TRIM28	20460	0.0256195	0.194584	0.131663	0.895251	0.999632
ENST00000253039|EIF2S3	12836.5	-0.123942	0.169656	-0.730552	0.465053	0.999632
ENST00000253047|TMEM160	345.198	0.463764	0.249782	1.85667	0.0633581	0.968995
ENST00000253048|ZC3H4	1094.55	0.0764889	0.126355	0.605348	0.544948	0.999632
ENST00000253055|MAP3K10	17.2899	-0.340963	0.536933	-0.635019	0.525416	0.999632
ENST00000253063|SESN2	616.26	0.0715279	0.269033	0.26587	0.790339	0.999632
ENST00000253079|CCDC62	6.87543	-0.0214885	0.681928	-0.0315115	0.974862	NA
ENST00000253083|HIP1R	293.124	-0.0807333	0.218391	-0.369673	0.711626	0.999632
ENST00000253107|PPAN	60.4769	-0.105528	0.275279	-0.38335	0.70146	0.999632
ENST00000253108|EIF3G	5058.87	0.24735	0.203832	1.2135	0.22494	0.999632
ENST00000253109|ANGPTL6	5.9623	2.03433	0.781575	2.60286	0.00924496	NA
ENST00000253110|C19orf66	4.59071	0.535706	0.741182	0.722772	0.46982	NA
ENST00000253115|ZNF426	107.057	-0.37518	0.241935	-1.55075	0.120963	0.999632
ENST00000253122|SLC6A8	196.551	-0.00152458	0.295959	-0.00515131	0.99589	0.999632
ENST00000253144|ZNF331	1.04078	-1.15747	1.72283	-0.671842	0.501684	NA
ENST00000253159|ZNF236	194.987	0.292347	0.149309	1.958	0.0502304	0.914374
ENST00000253193|LRP3	76.1934	0.0981763	0.234085	0.419404	0.674921	0.999632
ENST00000253233|C12orf65	152.805	0.0552102	0.163694	0.337277	0.735908	0.999632
ENST00000253237|GRWD1	1305.47	0.141072	0.242916	0.580742	0.561414	0.999632
ENST00000253247|NOL11	4584.77	0.0198094	0.12041	0.164516	0.869325	0.999632
ENST00000253251|UBE4B	1605.58	-0.134336	0.081755	-1.64315	0.100352	0.999632
ENST00000253329|PPIL4	1861.13	0.145366	0.257672	0.564152	0.572651	0.999632
ENST00000253363|RBM39	6683.3	0.164629	0.141427	1.16406	0.244401	0.999632
ENST00000253407|C1QL1	30.0997	-0.030176	0.289844	-0.104111	0.917081	0.999632
ENST00000253408|GFAP	2.41144	0.30075	1.20815	0.248934	0.803412	NA
ENST00000253413|ATP6V1E1	2885.96	-0.0748662	0.175998	-0.425381	0.670559	0.999632
ENST00000253457|EMC8	677.493	-0.0283573	0.155263	-0.182641	0.85508	0.999632
ENST00000253458|GSE1	776.622	0.178956	0.163051	1.09754	0.272404	0.999632
ENST00000253461|C16orf95	70.2894	-0.138318	0.235681	-0.586887	0.55728	0.999632
ENST00000253462|GINS2	1609.4	0.168163	0.129287	1.30069	0.193364	0.999632
ENST00000253496|F12	179.245	0.578412	0.251308	2.30161	0.0213574	0.747242
ENST00000253506|NFATC1	216.514	0.169687	0.165111	1.02771	0.304086	0.999632
ENST00000253577|ABCB7	1340.05	-0.215119	0.101244	-2.12476	0.0336067	0.830516
ENST00000253669|HAUS8	357.157	0.295612	0.110857	2.66661	0.00766195	0.501813
ENST00000253686|MRPS25	1080.73	0.132344	0.0921169	1.4367	0.150803	0.999632
ENST00000253692|TBC1D5	309.66	-0.316591	0.19425	-1.62981	0.103142	0.999632
ENST00000253693|CAPN7	1182	-0.233011	0.182289	-1.27825	0.201161	0.999632
ENST00000253699|RBSN	384.441	0.140639	0.137054	1.02616	0.304817	0.999632
ENST00000253727|NR1H2	90.4813	0.312385	0.251393	1.24262	0.214009	0.999632
ENST00000253754|PDLIM4	173.666	-0.242707	0.162078	-1.49747	0.134272	0.999632
ENST00000253778|GFPT2	358.024	-0.268586	0.199268	-1.34786	0.177703	0.999632
ENST00000253794|VPS25	1002.42	0.21454	0.188904	1.13571	0.256079	0.999632
ENST00000253796|RAMP2	19.7464	0.19989	0.408634	0.489167	0.624724	0.999632
ENST00000253814|NDFIP1	2057.73	0.128685	0.114722	1.12171	0.261986	0.999632
ENST00000253861|EXOC4	1187.64	-0.266165	0.205845	-1.29303	0.196	0.999632
ENST00000253925|PPFIA1	1266.88	-0.111111	0.123244	-0.901551	0.367295	0.999632
ENST00000253968|BARX1	16.0161	0.0396023	0.49708	0.0796697	0.9365	0.999632
ENST00000254029|WDR44	1885.62	0.156039	0.153015	1.01976	0.307841	0.999632
ENST00000254066|RARA	157.009	0.172586	0.265342	0.65043	0.515415	0.999632
ENST00000254090|FMO5	23.8591	0.328421	0.436789	0.751899	0.452112	0.999632
ENST00000254101|PRKAB2	129.979	-0.266767	0.210495	-1.26734	0.205035	0.999632
ENST00000254108|FUS	23576.9	0.199681	0.16341	1.22196	0.221723	0.999632
ENST00000254190|CHSY1	174.422	-0.322861	0.174942	-1.84553	0.0649603	0.969885
ENST00000254193|SNRPA1	2977.99	0.0639874	0.102905	0.62181	0.534067	0.999632
ENST00000254250|THAP1	294.185	0.233311	0.165057	1.41352	0.157504	0.999632
ENST00000254260|RHPN2	366.798	0.00877445	0.130517	0.0672283	0.9464	0.999632
ENST00000254286|ACTR10	1283.33	-0.0894946	0.130982	-0.683258	0.494444	0.999632
ENST00000254301|LGALS3	42.0318	0.0127256	0.265938	0.0478518	0.961834	0.999632
ENST00000254321|ZNF700	41.8975	0.0286398	0.265545	0.107853	0.914112	0.999632
ENST00000254322|DNAJB1	1695.19	0.0600393	0.177862	0.337561	0.735694	0.999632
ENST00000254323|ZSWIM4	27.7724	0.0276139	0.344801	0.0800865	0.936168	0.999632
ENST00000254325|RFX1	457.48	0.128847	0.245175	0.525532	0.599213	0.999632
ENST00000254337|DCAF15	481.554	0.0123831	0.21634	0.0572392	0.954355	0.999632
ENST00000254436|TRIM21	89.6977	-0.0474386	0.212813	-0.222912	0.823604	0.999632
ENST00000254442|WDR7	327.374	-0.0880708	0.12223	-0.720534	0.471196	0.999632
ENST00000254480|SMARCC1	10314.6	-0.0186646	0.106286	-0.175608	0.860602	0.999632
ENST00000254488|SLC6A11	114.47	-0.0591013	0.174631	-0.338435	0.735035	0.999632
ENST00000254508|NUP210	5136.04	-0.09026	0.111522	-0.809348	0.418315	0.999632
ENST00000254521|HSD17B7	355.906	-0.175745	0.181515	-0.968211	0.332939	0.999632
ENST00000254528|EMILIN2	86.6068	0.128907	0.182477	0.706426	0.479923	0.999632
ENST00000254579|DNHD1	1.73068	-0.869175	1.43562	-0.605435	0.54489	NA
ENST00000254584|ARFIP2	1009.21	0.0918204	0.16733	0.548739	0.583185	0.999632
ENST00000254605|RRP8	400.238	0.212135	0.247795	0.856089	0.391949	0.999632
ENST00000254616|TIMM10B	296.939	0.0433482	0.206834	0.20958	0.833996	0.999632
ENST00000254624|EFR3A	418.094	-0.270634	0.162035	-1.67022	0.094876	0.999632
ENST00000254630|PTCD3	1692.19	-0.150932	0.129348	-1.16687	0.243264	0.999632
ENST00000254654|ILKAP	987.401	0.0376165	0.121441	0.309752	0.756749	0.999632
ENST00000254657|PER2	294.098	0.00305833	0.172721	0.0177068	0.985873	0.999632
ENST00000254661|RAMP1	128.085	0.350272	0.204101	1.71617	0.0861314	0.99248
ENST00000254663|SCLY	619.63	0.0870775	0.197828	0.440168	0.659816	0.999632
ENST00000254667|PTPRE	9.15076	-0.555361	0.779671	-0.712303	0.476277	0.999632
ENST00000254691|CARD6	8.96746	0.179979	0.580231	0.310185	0.75642	0.999632
ENST00000254695|RAP1GAP2	82.0621	-0.222697	0.251003	-0.88723	0.374955	0.999632
ENST00000254718|MYBBP1A	2532.47	0.00260854	0.233476	0.0111726	0.991086	0.999632
ENST00000254719|RPA1	6599.8	0.0619508	0.0833523	0.74324	0.457336	0.999632
ENST00000254722|SERPINF1	1504.48	-0.127747	0.196684	-0.649504	0.516013	0.999632
ENST00000254730|EEFSEC	502.409	0.137836	0.165942	0.830627	0.406184	0.999632
ENST00000254759|COQ3	547.234	0.229354	0.110021	2.08465	0.0371009	0.842127
ENST00000254765|POPDC3	9.98968	0.138673	0.597177	0.232215	0.816371	0.999632
ENST00000254770|LANCL2	493.426	0.0425906	0.161218	0.264179	0.791642	0.999632
ENST00000254799|GRSF1	1806.55	-0.0268413	0.121135	-0.221581	0.82464	0.999632
ENST00000254803|UTP3	1116.3	-0.0747534	0.18211	-0.410485	0.68145	0.999632
ENST00000254816|TRIM47	56.2037	-0.0131161	0.417021	-0.031452	0.974909	0.999632
ENST00000254846|KDM6B	143.886	-0.072858	0.258683	-0.281649	0.778212	0.999632
ENST00000254854|GUCY2D	5.05679	0.104846	0.765329	0.136994	0.891035	NA
ENST00000254878|HRSP12	849.861	0.0675488	0.0920039	0.734195	0.46283	0.999632
ENST00000254898|MATN2	29.203	-0.203703	0.336796	-0.604825	0.545296	0.999632
ENST00000254900|BRD8	1646.81	-0.00923691	0.120504	-0.0766523	0.9389	0.999632
ENST00000254901|REEP2	143.142	0.0264835	0.187832	0.140996	0.887873	0.999632
ENST00000254928|ERAL1	680.288	0.0224376	0.168739	0.132972	0.894216	0.999632
ENST00000254940|NIP7	1351.57	0.227112	0.171606	1.32345	0.185685	0.999632
ENST00000254942|TERF2	744.527	0.012877	0.116178	0.110839	0.911744	0.999632
ENST00000254950|VPS4A	1303.16	0.112368	0.127514	0.881226	0.378195	0.999632
ENST00000254958|JAG1	84.7346	0.118732	0.191748	0.61921	0.535778	0.999632
ENST00000254963|HSPA12B	1.24376	1.02869	1.62627	0.632546	0.52703	NA
ENST00000254977|BTBD3	445.339	-0.157998	0.143971	-1.09744	0.272451	0.999632
ENST00000254998|NXT1	462.742	0.144904	0.128754	1.12543	0.260408	0.999632
ENST00000255006|RIN2	29.2648	0.0698944	0.417767	0.167305	0.86713	0.999632
ENST00000255039|HAPLN2	7.83433	0.731867	0.622905	1.17493	0.240025	0.999632
ENST00000255078|IGHMBP2	241.689	0.00689907	0.159521	0.0432487	0.965503	0.999632
ENST00000255087|MTL5	143.27	0.00914456	0.170523	0.0536267	0.957233	0.999632
ENST00000255108|DPH2	303.638	0.0913442	0.357946	0.25519	0.798577	0.999632
ENST00000255136|PABPC1L	16.7175	0.582605	0.505234	1.15314	0.248853	0.999632
ENST00000255152|ZSWIM3	148.484	0.12007	0.161056	0.745517	0.455959	0.999632
ENST00000255174|OSER1	709.733	0.0920675	0.113134	0.813794	0.415763	0.999632
ENST00000255175|SERINC3	1083.29	-0.12553	0.179819	-0.698093	0.485119	0.999632
ENST00000255194|AP3B1	2072.76	-0.178199	0.159312	-1.11856	0.263329	0.999632
ENST00000255198|ZBED3	17.3321	-0.192615	0.468401	-0.411219	0.680912	0.999632
ENST00000255304|USPL1	608.896	-0.0929787	0.173661	-0.535403	0.592371	0.999632
ENST00000255305|XPO4	782.496	-0.173949	0.0917717	-1.89546	0.0580317	0.952921
ENST00000255380|CHRM3	30.495	0.135055	0.409675	0.329663	0.741655	0.999632
ENST00000255389|PEMT	468.704	0.231845	0.169359	1.36895	0.171015	0.999632
ENST00000255390|SCO1	681.279	0.119988	0.174864	0.686179	0.4926	0.999632
ENST00000255448|DCLK1	228.614	0.0432414	0.181829	0.237813	0.812026	0.999632
ENST00000255476|RFXAP	516.121	-0.20306	0.20319	-0.99936	0.31762	0.999632
ENST00000255499|RNF128	260.961	-0.0994735	0.152728	-0.651313	0.514844	0.999632
ENST00000255531|PCDH19	144.346	-0.00686237	0.189333	-0.0362449	0.971087	0.999632
ENST00000255559|SLC39A11	95.9913	-0.0505391	0.223302	-0.226326	0.820948	0.999632
ENST00000255608|BTBD2	895.533	0.129389	0.121727	1.06295	0.287805	0.999632
ENST00000255613|SUV420H2	118.205	-0.069456	0.216567	-0.320714	0.748427	0.999632
ENST00000255631|HSPBP1	981.767	0.29677	0.291305	1.01876	0.308317	0.999632
ENST00000255641|CSNK1G2	221.485	0.0810008	0.241222	0.335794	0.737026	0.999632
ENST00000255674|RTTN	423.9	-0.414679	0.136092	-3.04705	0.00231097	0.3257
ENST00000255681|MACROD1	657.248	0.000407815	0.178147	0.0022892	0.998173	0.999632
ENST00000255764|MED10	396.945	-0.00391208	0.115068	-0.0339981	0.972879	0.999632
ENST00000255784|CCDC134	233.475	-0.140074	0.154745	-0.905196	0.365362	0.999632
ENST00000255882|PI4KA	1898.61	-0.245629	0.0888308	-2.76513	0.00568994	0.466506
ENST00000255977|MKRN1	1133.79	0.0962635	0.0935215	1.02932	0.30333	0.999632
ENST00000256001|ACTR3B	169.633	0.309413	0.162482	1.90429	0.0568721	0.946508
ENST00000256010|NTS	10.4879	-0.131204	0.610844	-0.214792	0.82993	0.999632
ENST00000256015|BTG1	447.479	-0.148883	0.122133	-1.21903	0.222833	0.999632
ENST00000256062|TMTC1	36.6276	0.0414339	0.318323	0.130163	0.896437	0.999632
ENST00000256078|KRAS	493.266	0.0360601	0.143077	0.252033	0.801015	0.999632
ENST00000256079|IPO8	1388.91	-0.129169	0.140305	-0.920627	0.357245	0.999632
ENST00000256084|SPINK5	1.19467	0.172248	1.84878	0.0931689	0.925769	NA
ENST00000256108|IMPA1	687.168	0.11502	0.123904	0.928307	0.353249	0.999632
ENST00000256151|CCDC59	1213.06	0.0320004	0.198201	0.161454	0.871736	0.999632
ENST00000256190|SBF2	219.971	-0.259044	0.201808	-1.28362	0.199276	0.999632
ENST00000256194|MICAL2	64.7238	-0.22541	0.219173	-1.02846	0.303734	0.999632
ENST00000256196|RRAS2	432.174	-0.182533	0.159156	-1.14688	0.251433	0.999632
ENST00000256216|HSD17B4	3733.49	-0.0125041	0.0946942	-0.132047	0.894947	0.999632
ENST00000256246|TEX15	310.618	-0.264806	0.305958	-0.865498	0.386766	0.999632
[truncated: 10,917 more rows]

## Sheet: res + + vs - - short
GeneID	baseMean	log2FoldChange	lfcSE	stat	pvalue	padj
[truncated: 10,744 more rows]

[truncated: 8 more sheets: res + + vs - + long, res + + vs - + short, resLA - - vs - + long, resLA - - vs - + short, resLA + + vs - - long, resLA + + vs - - short, resLA + + vs - + long, resLA + + vs - + short]
